# Supplementary material for: A pilot study on the immune cell proteome of long COVID patients shows changes to physiological pathways similar to those in myalgic encephalomyelitis/chronic fatigue syndrome
Source: Sci Rep. 2023 Dec 12;13:22068. doi: 10.1038/s41598-023-49402-9 (PMC10716514; doi:10.1038/s41598-023-49402-9)
Supplement: Supplementary file 1 — Supplementary Information. [file 41598_2023_49402_MOESM1_ESM.xlsx]

## Sheet: Title
Supplementary material
Title:	A pilot study on the immune cell proteome of Long COVID patients shows changes to physiological pathways similar to those in Myalgic Encephalomyelitis/Chronic Fatigue Syndrome.
Authors:	Katie Peppercorn, Christina D. Edgar, Torsten Kleffmann and Warren P. Tate

## Sheet: Supp Table S1
	Supplementary Table 1. List of all identified proteins differentially expressed in Long COVID patients compared to healthy controls. Selection criteria based on a minimum fold change of 1.5 and p value ≤0.05.
	GI number	Gene Symbol	Protein Name	T-test LCvsCTRL	Ratio LCvsCTRL (fold change)
	gi|51988900	ERCC5	DNA repair protein complementing XP-G cells [Homo sapiens]	0.0287468	5.35955
	gi|14141152	HNRNPM	heterogeneous nuclear ribonucleoprotein M isoform a [Homo sapiens]	0.00579748	4.18568
	gi|4506669	RPLP1	60S acidic ribosomal protein P1 isoform 1 [Homo sapiens]	0.0127112	3.52805
	gi|9845516	S100A4	protein S100-A4 [Homo sapiens]	0.000876008	3.51022
	gi|148277037	AAK1	AP2-associated protein kinase 1 [Homo sapiens]	0.0154558	3.44173
	gi|389886539	TOR1AIP1	torsin-1A-interacting protein 1 isoform 1 [Homo sapiens]	0.00923369	3.29773
	gi|4507509	TIMP1	metalloproteinase inhibitor 1 precursor [Homo sapiens]	0.0205868	3.26269
	gi|10835167	CD4	T-cell surface glycoprotein CD4 isoform 1 precursor [Homo sapiens]	0.000168148	3.18087
	gi|4507353	TAF15	TATA-binding protein-associated factor 2N isoform 2 [Homo sapiens]	0.0229399	3.05194
	gi|148233642	C16orf54	transmembrane protein C16orf54 [Homo sapiens]	0.0188356	2.89274
	gi|307219240	SEPHS1	selenide, water dikinase 1 isoform 3 [Homo sapiens]	0.00321833	2.86462
	gi|578829057	PDPR	pyruvate dehydrogenase phosphatase regulatory subunit, mitochondrial isoform X3 [Homo sapiens]	0.0125637	2.85095
	gi|1034654879	INTS1	integrator complex subunit 1 isoform X2 [Homo sapiens]	0.0153006	2.83534
	gi|68303575	CSNK1A1	casein kinase I isoform alpha isoform 1 [Homo sapiens]	0.0294033	2.64795
	gi|545688211	TANGO2	transport and Golgi organization protein 2 homolog isoform b [Homo sapiens]	1.58007e-05	2.64195
	gi|7706425	LSM8	LSM8 homolog, U6 small nuclear RNA associated [Homo sapiens]	7.0242e-06	2.50984
	gi|15277342	HSD17B8	estradiol 17-beta-dehydrogenase 8 [Homo sapiens]	0.0177156	2.42797
	gi|38176285	RNASEH2C	ribonuclease H2 subunit C [Homo sapiens]	0.0495607	2.36295
	gi|4502261	SERPINC1	antithrombin-III isoform 1 precursor [Homo sapiens]	0.0263899	2.3006
	gi|117938316	TRIM22	E3 ubiquitin-protein ligase TRIM22 isoform 1 [Homo sapiens]	0.014479	2.2745
	gi|42716295	FYTTD1	UAP56-interacting factor isoform 1 [Homo sapiens]	0.0494241	2.248
	gi|767999127	BCL2	apoptosis regulator Bcl-2 isoform X1 [Homo sapiens]	0.0438785	2.19843
	gi|19923790	RAB3GAP2	rab3 GTPase-activating protein non-catalytic subunit [Homo sapiens]	0.0032063	2.16441
	gi|89191845	YIF1B	protein YIF1B isoform 3 [Homo sapiens]	0.00781177	2.12677
	gi|768017833	RPRD1B	regulation of nuclear pre-mRNA domain-containing protein 1B isoform X1 [Homo sapiens]	0.0476224	2.09143
	gi|8923421	SARS2	serine--tRNA ligase, mitochondrial isoform b precursor [Homo sapiens]	0.0078539	2.07163
	gi|1034663538	SEMA4D	semaphorin-4D isoform X2 [Homo sapiens]	0.0358282	2.06041
	gi|14589953	POLR2H	DNA-directed RNA polymerases I, II, and III subunit RPABC3 isoform 2 [Homo sapiens]	0.0371855	2.05329
	gi|953768343	METAP2	methionine aminopeptidase 2 isoform 2 [Homo sapiens]	0.0235315	1.99197
	gi|21281677	WDR36	WD repeat-containing protein 36 [Homo sapiens]	0.0358198	1.98282
	gi|7661786	NDUFAF4	NADH dehydrogenase [ubiquinone] 1 alpha subcomplex assembly factor 4 [Homo sapiens]	0.00769043	1.97166
	gi|32996731	RASSF5	ras association domain-containing protein 5 isoform A [Homo sapiens]	0.025757	1.93357
	gi|1105531506	A2M	alpha-2-macroglobulin isoform c [Homo sapiens]	0.00319212	1.91877
	gi|7656922	CHMP2A	charged multivesicular body protein 2a [Homo sapiens]	0.0272451	1.91318
	gi|8051631	RALY	RNA-binding protein Raly isoform 1 [Homo sapiens]	0.0119926	1.91298
	gi|4826830	MECP2	methyl-CpG-binding protein 2 isoform 1 [Homo sapiens]	0.0374561	1.89909
	gi|1034654802	TECPR1	tectonin beta-propeller repeat-containing protein 1 isoform X3 [Homo sapiens]	0.0125237	1.89559
	gi|1034600428	PRKCA	protein kinase C alpha type isoform X4 [Homo sapiens]	0.0177712	1.87841
	gi|666637993	AP2S1	AP-2 complex subunit sigma isoform 3 [Homo sapiens]	0.048386	1.87525
	gi|530374534	HRG	histidine-rich glycoprotein isoform X1 [Homo sapiens]	0.0110353	1.87077
	gi|62548856	BAG5	BAG family molecular chaperone regulator 5 isoform a [Homo sapiens]	0.0167781	1.84517
	gi|530381106	MAPK9	mitogen-activated protein kinase 9 isoform X3 [Homo sapiens]	0.00913675	1.8442
	gi|38683855	PTCD3	pentatricopeptide repeat domain-containing protein 3, mitochondrial precursor [Homo sapiens]	0.0286555	1.83896
	gi|56676393	ARHGDIB	rho GDP-dissociation inhibitor 2 [Homo sapiens]	0.0108789	1.83085
	gi|13904866	RPL28	60S ribosomal protein L28 isoform 2 [Homo sapiens]	0.024846	1.82997
	gi|4506205	PSMB9	proteasome subunit beta type-9 precursor [Homo sapiens]	0.0105543	1.81866
	gi|52694755	RGS10	regulator of G-protein signaling 10 isoform a [Homo sapiens]	0.0312235	1.76543
	gi|5802966	DSTN	destrin isoform a [Homo sapiens]	0.0414964	1.75511
	gi|1020738621	PSMF1	proteasome inhibitor PI31 subunit isoform 5 [Homo sapiens]	0.00733633	1.75012
	gi|13376617	PTGES2	prostaglandin E synthase 2 isoform 1 [Homo sapiens]	0.027254	1.74793
	gi|1034584367	KPNA3	importin subunit alpha-4 isoform X1 [Homo sapiens]	0.0401346	1.71631
	gi|353731086	APPL2	DCC-interacting protein 13-beta isoform 3 [Homo sapiens]	0.0040903	1.71097
	gi|545746322	TRIP12	E3 ubiquitin-protein ligase TRIP12 isoform d [Homo sapiens]	0.0177114	1.7084
	gi|23618867	SFXN1	sideroflexin-1 isoform 1 [Homo sapiens]	0.0015841	1.70252
	gi|7705431	TMA7	translation machinery-associated protein 7 isoform 1 [Homo sapiens]	0.0419853	1.70239
	gi|32189392	PRDX2	peroxiredoxin-2 [Homo sapiens]	0.0235583	1.70233
	gi|1034650073	HLA-E	HLA class I histocompatibility antigen, alpha chain E isoform X1 [Homo sapiens]	0.0232399	1.66568
	gi|19923231	RAB6A	ras-related protein Rab-6A isoform a [Homo sapiens]	0.0408791	1.64445
	gi|169881252	GTF2I	general transcription factor II-I isoform 4 [Homo sapiens]	0.0306203	1.64267
	gi|1239290945	NPM1	nucleophosmin isoform 1 [Homo sapiens]	5.52218e-05	1.6402
	gi|767969704	DLAT	dihydrolipoyllysine-residue acetyltransferase component of pyruvate dehydrogenase complex, mitochondrial isoform X1 [Homo sapiens]	0.0424046	1.63653
	gi|166197668	CD5	T-cell surface glycoprotein CD5 isoform 1 precursor [Homo sapiens]	0.025923	1.61963
	gi|1060099306	LCK	tyrosine-protein kinase Lck isoform b [Homo sapiens]	0.0312221	1.61295
	gi|8923001	ABHD10	mycophenolic acid acyl-glucuronide esterase, mitochondrial isoform 1 precursor [Homo sapiens]	0.0346615	1.59803
	gi|148596990	CUTC	copper homeostasis protein cutC homolog [Homo sapiens]	0.0461259	1.58939
	gi|767903157	FGR	tyrosine-protein kinase Fgr isoform X1 [Homo sapiens]	0.00147883	1.5834
	gi|768016150	CSTF1	cleavage stimulation factor subunit 1 isoform X1 [Homo sapiens]	0.0449466	1.57339
	gi|19923653	PSIP1	PC4 and SFRS1-interacting protein isoform 2 [Homo sapiens]	0.0275713	1.5711
	gi|937827788	LDHB	L-lactate dehydrogenase B chain isoform LDHBx [Homo sapiens]	0.0113176	1.56947
	gi|767902514	CRYZ	quinone oxidoreductase isoform X1 [Homo sapiens]	0.00988332	1.56179
	gi|151101459	PPP6R1	serine/threonine-protein phosphatase 6 regulatory subunit 1 [Homo sapiens]	0.012974	1.55556
	gi|1034600391	NCBP3	nuclear cap-binding protein subunit 3 isoform X4 [Homo sapiens]	0.00593291	1.55321
	gi|530406197	B2M	beta-2-microglobulin isoform X1 [Homo sapiens]	0.0177897	1.55233
	gi|38201706	SAMD9	sterile alpha motif domain-containing protein 9 [Homo sapiens]	0.0348713	1.55197
	gi|93141039	NRF1	nuclear respiratory factor 1 isoform 1 [Homo sapiens]	0.0456164	1.55082
	gi|767956824	TMEM245	transmembrane protein 245 isoform X4 [Homo sapiens]	0.0224543	1.54644
	gi|1010225920	PLAA	phospholipase A-2-activating protein isoform 2 [Homo sapiens]	0.0271948	1.5417
	gi|151108473	FIS1	mitochondrial fission 1 protein [Homo sapiens]	0.0247231	1.53971
	gi|578834261	PRPF31	U4/U6 small nuclear ribonucleoprotein Prp31 isoform X1 [Homo sapiens]	0.020631	1.53788
	gi|5454002	DNPH1	2'-deoxynucleoside 5'-phosphate N-hydrolase 1 isoform 1 [Homo sapiens]	0.0337895	1.52892
	gi|373251164	GLS	glutaminase kidney isoform, mitochondrial isoform 2 [Homo sapiens]	0.0283239	1.52779
	gi|16753207	UBQLN2	ubiquilin-2 [Homo sapiens]	0.0448385	1.52567
	gi|46852147	IARS2	isoleucine--tRNA ligase, mitochondrial precursor [Homo sapiens]	0.0396831	1.5058
	gi|574277903	CD300LF	CMRF35-like molecule 1 isoform 5 [Homo sapiens]	0.0399562	0.656667
	gi|767972164	ATF7IP	activating transcription factor 7-interacting protein 1 isoform X4 [Homo sapiens]	0.04427	0.650237
	gi|1384072054	ZYX	zyxin isoform 2 [Homo sapiens]	0.0375432	0.647811
	gi|190358526	BORCS6	BLOC-1-related complex subunit 6 [Homo sapiens]	0.0479291	0.64417
	gi|566559992	CEBPA	CCAAT/enhancer-binding protein alpha isoform c [Homo sapiens]	0.00231087	0.642042
	gi|503774453	PELP1	proline-, glutamic acid- and leucine-rich protein 1 isoform 1 [Homo sapiens]	0.0269914	0.641553
	gi|37594464	NUDT5	ADP-sugar pyrophosphatase isoform 1 [Homo sapiens]	0.0281419	0.637894
	gi|395394071	TST	thiosulfate sulfurtransferase [Homo sapiens]	0.0104444	0.637289
	gi|530424559	NUP93	nuclear pore complex protein Nup93 isoform X1 [Homo sapiens]	0.0060671	0.635021
	gi|374093210	PDLIM5	PDZ and LIM domain protein 5 isoform g [Homo sapiens]	0.0401756	0.629817
	gi|767935902	MAN2A1	alpha-mannosidase 2 isoform X3 [Homo sapiens]	0.0304374	0.628055
	gi|815891036	DOK3	docking protein 3 isoform 4 [Homo sapiens]	0.0298554	0.621842
	gi|1034557812	GCLM	glutamate--cysteine ligase regulatory subunit isoform X1 [Homo sapiens]	0.0165555	0.621225
	gi|188219625	STAM2	signal transducing adapter molecule 2 [Homo sapiens]	0.0026529	0.620581
	gi|1034602042	SPECC1	cytospin-B isoform X7 [Homo sapiens]	0.00256731	0.616085
	gi|7706495	DNAJB11	dnaJ homolog subfamily B member 11 precursor [Homo sapiens]	0.000762271	0.613632
	gi|974005312	TLR2	toll-like receptor 2 precursor [Homo sapiens]	0.0324773	0.611968
	gi|663856869	RPS6KA4	ribosomal protein S6 kinase alpha-4 isoform c [Homo sapiens]	0.0393204	0.609203
	gi|767940838	DHX16	pre-mRNA-splicing factor ATP-dependent RNA helicase DHX16 isoform X1 [Homo sapiens]	0.0172059	0.606015
	gi|4505227	MNDA	myeloid cell nuclear differentiation antigen [Homo sapiens]	0.00147195	0.605426
	gi|767945141	DPY19L1	probable C-mannosyltransferase DPY19L1 isoform X2 [Homo sapiens]	0.0343702	0.603736
	gi|116063568	TOR4A	torsin-4A [Homo sapiens]	0.0446085	0.602567
	gi|194595482	GUCY1A1	guanylate cyclase soluble subunit alpha-1 isoform D [Homo sapiens]	0.0273934	0.596265
	gi|14165274	HOOK3	protein Hook homolog 3 [Homo sapiens]	0.00250375	0.586908
	gi|110349759	NSL1	kinetochore-associated protein NSL1 homolog isoform 1 [Homo sapiens]	0.0445418	0.585638
	gi|5729804	NUDT3	diphosphoinositol polyphosphate phosphohydrolase 1 [Homo sapiens]	0.00700113	0.582131
	gi|117320537	PLCG2	1-phosphatidylinositol 4,5-bisphosphate phosphodiesterase gamma-2 [Homo sapiens]	0.000927851	0.58186
	gi|530412564	CCDC47	coiled-coil domain-containing protein 47 isoform X1 [Homo sapiens]	0.0489873	0.578378
	gi|334883190	IRF5	interferon regulatory factor 5 isoform e [Homo sapiens]	0.029784	0.577959
	gi|767998834	SERPINB10	serpin B10 isoform X1 [Homo sapiens]	0.0350844	0.573217
	gi|578837685	PLXNB2	plexin-B2 isoform X2 [Homo sapiens]	0.00759683	0.572943
	gi|358438328	ISYNA1	inositol-3-phosphate synthase 1 isoform 4 [Homo sapiens]	0.0412071	0.57113
	gi|1237938372	RAF1	RAF proto-oncogene serine/threonine-protein kinase isoform f [Homo sapiens]	0.0455667	0.569471
	gi|7661922	RAB21	ras-related protein Rab-21 [Homo sapiens]	0.0015858	0.563059
	gi|9945439	SEPTIN5	septin-5 isoform 1 [Homo sapiens]	0.0429861	0.557869
	gi|219842327	MAPRE2	microtubule-associated protein RP/EB family member 2 isoform 3 [Homo sapiens]	0.0321581	0.555842
	gi|746817432	RPL10	60S ribosomal protein L10 isoform a [Homo sapiens]	0.00270197	0.553821
	gi|4758442	GMFB	glia maturation factor beta [Homo sapiens]	0.048545	0.553633
	gi|530392743	BMS1	ribosome biogenesis protein BMS1 homolog isoform X2 [Homo sapiens]	0.0101154	0.54904
	gi|118421089	CHD2	chromodomain-helicase-DNA-binding protein 2 isoform 1 [Homo sapiens]	0.00839841	0.541859
	gi|1034600356	VPS53	vacuolar protein sorting-associated protein 53 homolog isoform X2 [Homo sapiens]	0.000957979	0.538229
	gi|578802581	ASAP2	arf-GAP with SH3 domain, ANK repeat and PH domain-containing protein 2 isoform X3 [Homo sapiens]	0.0125508	0.537063
	gi|751868075	FAM98A	protein FAM98A isoform 2 [Homo sapiens]	0.00103881	0.53654
	gi|767964186	SGPL1	sphingosine-1-phosphate lyase 1 isoform X2 [Homo sapiens]	0.00550004	0.534273
	gi|767948287	TYP1	trypsin-1 isoform X1 [Homo sapiens]	0.0161074	0.514956
	gi|1034573989	PAFAH1B2	platelet-activating factor acetylhydrolase IB subunit beta isoform X1 [Homo sapiens]	0.00629017	0.4949
	gi|1034567507	WASHC2C	WASH complex subunit 2C isoform X12 [Homo sapiens]	0.0196518	0.493227
	gi|4758784	NDUFC2	NADH dehydrogenase [ubiquinone] 1 subunit C2 isoform 1 [Homo sapiens]	0.0154967	0.478543
	gi|293332611	SYK	tyrosine-protein kinase SYK isoform Syk(S) [Homo sapiens]	0.000404641	0.466312
	gi|1061213957	CD84	SLAM family member 5 isoform 5 precursor [Homo sapiens]	0.0104243	0.465381
	gi|7706351	PTRH2	peptidyl-tRNA hydrolase 2, mitochondrial isoform b precursor [Homo sapiens]	0.00126345	0.455278
	gi|321400146	CHURC1-FNTB	CHURC1-FNTB protein isoform 1 [Homo sapiens]	0.0196428	0.44839
	gi|815890954	GFM1	elongation factor G, mitochondrial isoform 3 [Homo sapiens]	0.0444992	0.447214
	gi|4505451	NRAS	GTPase NRas [Homo sapiens]	0.0491734	0.438975
	gi|5729770	TPP1	tripeptidyl-peptidase 1 preproprotein [Homo sapiens]	0.000312201	0.434846
	gi|422398894	DYNC1I2	cytoplasmic dynein 1 intermediate chain 2 isoform 4 [Homo sapiens]	2.52986e-05	0.421462
	gi|1034652030	RIPK1	receptor-interacting serine/threonine-protein kinase 1 isoform X3 [Homo sapiens]	0.0340673	0.40648
	gi|767972870	PTGES3	prostaglandin E synthase 3 isoform X4 [Homo sapiens]	0.00190578	0.40324
	gi|4759274	TXNL1	thioredoxin-like protein 1 [Homo sapiens]	0.00117215	0.402609
	gi|199559805	PPP1R18	phostensin [Homo sapiens]	0.00104134	0.390287
	gi|4507125	SNRPB	small nuclear ribonucleoprotein-associated proteins B and B' isoform B [Homo sapiens]	0.0040038	0.387157
	gi|1317258916	HLA-DRB1	major histocompatibility complex, class II, DR beta 1 precursor [Homo sapiens]	0.000496661	0.371759
	gi|530400215	ARF3	ADP-ribosylation factor 3 isoform X1 [Homo sapiens]	0.00461584	0.368459
	gi|4504255	H2AZ1	histone H2A.Z [Homo sapiens]	0.00017768	0.365004
	gi|4557839	PMM2	phosphomannomutase 2 [Homo sapiens]	0.000490438	0.356906
	gi|570700847	CMTM5	CKLF-like MARVEL transmembrane domain-containing protein 5 isoform f [Homo sapiens]	0.0195612	0.339505
	gi|38045944	UBA3	NEDD8-activating enzyme E1 catalytic subunit isoform 2 [Homo sapiens]	0.000301864	0.309983
	gi|22749091	ARL6IP6	ADP-ribosylation factor-like protein 6-interacting protein 6 isoform a [Homo sapiens]	4.14295e-05	0.306308
	gi|4503453	EDF1	endothelial differentiation-related factor 1 isoform alpha [Homo sapiens]	0.000493416	0.275173
	gi|767985476	SKIC8	WD repeat-containing protein 61 isoform X1 [Homo sapiens]	0.00843518	0.270017
	gi|55770906	XAB2	pre-mRNA-splicing factor SYF1 [Homo sapiens]	0.011033	0.261608
	gi|4758440	GMFG	glia maturation factor gamma isoform 1 [Homo sapiens]	5.14314e-05	0.258553
	gi|5902102	SNRPD1	small nuclear ribonucleoprotein Sm D1 isoform 1 [Homo sapiens]	0.00091626	0.246305
	gi|4757818	ATP6V1G1	V-type proton ATPase subunit G 1 [Homo sapiens]	5.19405e-05	0.190497
	gi|48255931	HDGFL2	hepatoma-derived growth factor-related protein 2 isoform 1 [Homo sapiens]	7.43486e-07	0.175922
	gi|4506439	RBBP7	histone-binding protein RBBP7 isoform 2 [Homo sapiens]	1.40785e-08	0.171144
	gi|17986001	HLA-B	major histocompatibility complex, class I, B precursor [Homo sapiens]	0.00327303	0.165685
	gi|669633301	TPM1	tropomyosin alpha-1 chain isoform Tpm1.8cy [Homo sapiens]	0.0395629	0.145891
	gi|40254982	FAM107B	protein FAM107B isoform b [Homo sapiens]	0.00477705	0.145489

## Sheet: Supp Table S2
Supplementary Table 2
STRING functional network analysis. Enriched GO terms and pathways - analysis of all differentially regulated proteins in Long COVID patients compared to healthy controls. Minimum 1.5 fold change and p≤0.05.
#category	term ID	term description	observed gene count	background gene count	strength	false discovery rate	matching proteins in your network (IDs)	matching proteins in your network (labels)
GO Process	GO:0044237	Cellular metabolic process	90	6568	0.22	9.85e-05	9606.ENSP00000011653,9606.ENSP00000217109,9606.ENSP00000223136,9606.ENSP00000225726,9606.ENSP00000230431,9606.ENSP00000238823,9606.ENSP00000246194,9606.ENSP00000249299,9606.ENSP00000254630,9606.ENSP00000259808,9606.ENSP00000260010,9606.ENSP00000261483,9606.ENSP00000261798,9606.ENSP00000263904,9606.ENSP00000264263,9606.ENSP00000268261,9606.ENSP00000273359,9606.ENSP00000280346,9606.ENSP00000281031,…	CD4,CSTF1,FIS1,CCDC47,DNPH1,FAM98A,RALY,LSM8,PTCD3,RIPK1,TLR2,MAN2A1,CSNK1A1,STAM2,GFM1,PMM2,ABHD10,DLAT,NDUFC2,PDPR,GUCY1A1,NPM1,TPP1,SNRPD1,PELP1,PRDX2,RNASEH2C,DPY19L1,RAB6A,CD84,SFXN1,GLS,PRPF31,HNRNPM,RPS6KA4,ISYNA1,PSMF1,UBQLN2,PTGES2,RPLP1,GMFB,XAB2,IARS2,GCLM,SGPL1,RPRD1B,FGR,BMS1,HSD17B8,SYK,DHX16,SEPHS1,RBBP7,PSIP1,NCBP3,TRIP12,PLAA,BCL2,INTS1,TST,AAK1,MAPK9,MECP2,CRYZ,RAF1,TECPR1,PRKCA…
GO Process	GO:0008152	Metabolic process	101	7988	0.19	0.00016	9606.ENSP00000011653,9606.ENSP00000217109,9606.ENSP00000223136,9606.ENSP00000225726,9606.ENSP00000230431,9606.ENSP00000238823,9606.ENSP00000241502,9606.ENSP00000246194,9606.ENSP00000249299,9606.ENSP00000254630,9606.ENSP00000259808,9606.ENSP00000260010,9606.ENSP00000261483,9606.ENSP00000261798,9606.ENSP00000263904,9606.ENSP00000264263,9606.ENSP00000268261,9606.ENSP00000273359,9606.ENSP00000280346,…	CD4,CSTF1,FIS1,CCDC47,DNPH1,FAM98A,FYTTD1,RALY,LSM8,PTCD3,RIPK1,TLR2,MAN2A1,CSNK1A1,STAM2,GFM1,PMM2,ABHD10,DLAT,NDUFC2,PDPR,GUCY1A1,NPM1,TPP1,SNRPD1,PELP1,PRDX2,RNASEH2C,DPY19L1,PRSS1,NUP93,RAB6A,CD84,SFXN1,GLS,PRPF31,METAP2,HNRNPM,RPS6KA4,ISYNA1,PSMF1,UBQLN2,PTGES2,RPLP1,GMFB,XAB2,UBA3,IARS2,GCLM,SGPL1,RPRD1B,FGR,BMS1,HSD17B8,PSMB9,SYK,DHX16,SEPHS1,TRIM22,RBBP7,PSIP1,NCBP3,TRIP12,CHD2,PLAA,BCL2,…
GO Process	GO:0043170	Macromolecule metabolic process	80	5781	0.23	0.0004	9606.ENSP00000011653,9606.ENSP00000217109,9606.ENSP00000225726,9606.ENSP00000238823,9606.ENSP00000241502,9606.ENSP00000246194,9606.ENSP00000249299,9606.ENSP00000254630,9606.ENSP00000259808,9606.ENSP00000260010,9606.ENSP00000261483,9606.ENSP00000261798,9606.ENSP00000263904,9606.ENSP00000264263,9606.ENSP00000268261,9606.ENSP00000273359,9606.ENSP00000288050,9606.ENSP00000296930,9606.ENSP00000299427,…	CD4,CSTF1,CCDC47,FAM98A,FYTTD1,RALY,LSM8,PTCD3,RIPK1,TLR2,MAN2A1,CSNK1A1,STAM2,GFM1,PMM2,ABHD10,PDPR,NPM1,TPP1,SNRPD1,PELP1,RNASEH2C,DPY19L1,PRSS1,NUP93,RAB6A,PRPF31,METAP2,HNRNPM,RPS6KA4,PSMF1,UBQLN2,RPLP1,GMFB,XAB2,UBA3,IARS2,RPRD1B,FGR,BMS1,PSMB9,SYK,DHX16,SEPHS1,TRIM22,RBBP7,PSIP1,NCBP3,TRIP12,CHD2,PLAA,BCL2,INTS1,AAK1,MAPK9,MECP2,RAF1,PRKCA,SNRPB,RPL10,DNAJB11,POLR2H,NUDT5,WDR36,CEBPA,ATF7IP…
GO Process	GO:0006807	Nitrogen compound metabolic process	87	6643	0.2	0.00062	9606.ENSP00000011653,9606.ENSP00000217109,9606.ENSP00000225726,9606.ENSP00000230431,9606.ENSP00000238823,9606.ENSP00000246194,9606.ENSP00000249299,9606.ENSP00000254630,9606.ENSP00000259808,9606.ENSP00000260010,9606.ENSP00000261483,9606.ENSP00000261798,9606.ENSP00000263904,9606.ENSP00000264263,9606.ENSP00000268261,9606.ENSP00000273359,9606.ENSP00000280346,9606.ENSP00000281031,9606.ENSP00000288050,…	CD4,CSTF1,CCDC47,DNPH1,FAM98A,RALY,LSM8,PTCD3,RIPK1,TLR2,MAN2A1,CSNK1A1,STAM2,GFM1,PMM2,ABHD10,DLAT,NDUFC2,PDPR,GUCY1A1,NPM1,TPP1,SNRPD1,PELP1,RNASEH2C,DPY19L1,PRSS1,RAB6A,GLS,PRPF31,METAP2,HNRNPM,RPS6KA4,PSMF1,UBQLN2,PTGES2,RPLP1,GMFB,XAB2,UBA3,IARS2,GCLM,SGPL1,RPRD1B,FGR,BMS1,PSMB9,SYK,DHX16,SEPHS1,TRIM22,RBBP7,PSIP1,NCBP3,TRIP12,PLAA,BCL2,INTS1,TST,AAK1,MAPK9,MECP2,RAF1,PRKCA,SNRPB,RPL10,DNAJB…
GO Process	GO:0044238	Primary metabolic process	91	7156	0.19	0.00077	9606.ENSP00000011653,9606.ENSP00000217109,9606.ENSP00000225726,9606.ENSP00000230431,9606.ENSP00000238823,9606.ENSP00000246194,9606.ENSP00000249299,9606.ENSP00000254630,9606.ENSP00000259808,9606.ENSP00000260010,9606.ENSP00000261483,9606.ENSP00000261798,9606.ENSP00000263904,9606.ENSP00000264263,9606.ENSP00000268261,9606.ENSP00000273359,9606.ENSP00000280346,9606.ENSP00000281031,9606.ENSP00000288050,…	CD4,CSTF1,CCDC47,DNPH1,FAM98A,RALY,LSM8,PTCD3,RIPK1,TLR2,MAN2A1,CSNK1A1,STAM2,GFM1,PMM2,ABHD10,DLAT,NDUFC2,PDPR,GUCY1A1,NPM1,TPP1,SNRPD1,PELP1,RNASEH2C,DPY19L1,PRSS1,RAB6A,GLS,PRPF31,METAP2,HNRNPM,RPS6KA4,ISYNA1,PSMF1,UBQLN2,PTGES2,RPLP1,GMFB,XAB2,UBA3,IARS2,GCLM,SGPL1,RPRD1B,FGR,BMS1,HSD17B8,PSMB9,SYK,DHX16,SEPHS1,TRIM22,RBBP7,PSIP1,NCBP3,TRIP12,PLAA,BCL2,INTS1,TST,AAK1,MAPK9,MECP2,RAF1,PRKCA,SN…
GO Process	GO:0071704	Organic substance metabolic process	94	7522	0.18	0.00077	9606.ENSP00000011653,9606.ENSP00000217109,9606.ENSP00000225726,9606.ENSP00000230431,9606.ENSP00000238823,9606.ENSP00000241502,9606.ENSP00000246194,9606.ENSP00000249299,9606.ENSP00000254630,9606.ENSP00000259808,9606.ENSP00000260010,9606.ENSP00000261483,9606.ENSP00000261798,9606.ENSP00000263904,9606.ENSP00000264263,9606.ENSP00000268261,9606.ENSP00000273359,9606.ENSP00000280346,9606.ENSP00000281031,…	CD4,CSTF1,CCDC47,DNPH1,FAM98A,FYTTD1,RALY,LSM8,PTCD3,RIPK1,TLR2,MAN2A1,CSNK1A1,STAM2,GFM1,PMM2,ABHD10,DLAT,NDUFC2,PDPR,GUCY1A1,NPM1,TPP1,SNRPD1,PELP1,RNASEH2C,DPY19L1,PRSS1,NUP93,RAB6A,GLS,PRPF31,METAP2,HNRNPM,RPS6KA4,ISYNA1,PSMF1,UBQLN2,PTGES2,RPLP1,GMFB,XAB2,UBA3,IARS2,GCLM,SGPL1,RPRD1B,FGR,BMS1,HSD17B8,PSMB9,SYK,DHX16,SEPHS1,TRIM22,RBBP7,PSIP1,NCBP3,TRIP12,CHD2,PLAA,BCL2,INTS1,TST,AAK1,MAPK9,M…
GO Process	GO:0009987	Cellular process	145	14826	0.08	0.0098	9606.ENSP00000011653,9606.ENSP00000217109,9606.ENSP00000217515,9606.ENSP00000218388,9606.ENSP00000223136,9606.ENSP00000224073,9606.ENSP00000225726,9606.ENSP00000228945,9606.ENSP00000230431,9606.ENSP00000232003,9606.ENSP00000238823,9606.ENSP00000241502,9606.ENSP00000246069,9606.ENSP00000246194,9606.ENSP00000249299,9606.ENSP00000254630,9606.ENSP00000256682,9606.ENSP00000259808,9606.ENSP00000260010,…	CD4,CSTF1,TXNL1,TIMP1,FIS1,EDF1,CCDC47,ARHGDIB,DNPH1,HRG,FAM98A,FYTTD1,DSTN,RALY,LSM8,PTCD3,ARF3,RIPK1,TLR2,RAB21,MAN2A1,SPECC1,KPNA3,CSNK1A1,STAM2,GFM1,PMM2,ABHD10,DLAT,NDUFC2,PDPR,H2AZ1,GUCY1A1,NPM1,TPP1,MAPRE2,SNRPD1,PELP1,PRDX2,HOOK3,RNASEH2C,DPY19L1,PRSS1,NUP93,RAB6A,CD84,SFXN1,GLS,A2M,PRPF31,ZYX,HNRNPM,RPS6KA4,ISYNA1,PSMF1,BAG5,CD5,YIF1B,CMTM5,UBQLN2,PTGES2,RPLP1,DOK3,GMFB,TPM1,XAB2,RAB3GAP…
GO Process	GO:0034641	Cellular nitrogen compound metabolic process	52	3463	0.26	0.0118	9606.ENSP00000217109,9606.ENSP00000230431,9606.ENSP00000238823,9606.ENSP00000246194,9606.ENSP00000249299,9606.ENSP00000254630,9606.ENSP00000264263,9606.ENSP00000268261,9606.ENSP00000280346,9606.ENSP00000281031,9606.ENSP00000296518,9606.ENSP00000296930,9606.ENSP00000299427,9606.ENSP00000300413,9606.ENSP00000301396,9606.ENSP00000308193,9606.ENSP00000324122,9606.ENSP00000325376,9606.ENSP00000345341,…	CSTF1,DNPH1,FAM98A,RALY,LSM8,PTCD3,GFM1,PMM2,DLAT,NDUFC2,GUCY1A1,NPM1,TPP1,SNRPD1,PELP1,RNASEH2C,PRPF31,HNRNPM,PTGES2,RPLP1,XAB2,IARS2,GCLM,SGPL1,RPRD1B,BMS1,DHX16,RBBP7,PSIP1,NCBP3,TRIP12,INTS1,TST,MECP2,SNRPB,RPL10,DNAJB11,POLR2H,NUDT5,WDR36,CEBPA,ATF7IP,LDHA,RPL28,WDR61,GTF2I,SARS2,TAF15,NUDT3,PTGES3,HDGFL2,ERCC5
GO Process	GO:0065009	Regulation of molecular function	48	3085	0.28	0.0118	9606.ENSP00000011653,9606.ENSP00000218388,9606.ENSP00000223136,9606.ENSP00000224073,9606.ENSP00000228945,9606.ENSP00000232003,9606.ENSP00000238508,9606.ENSP00000259808,9606.ENSP00000260010,9606.ENSP00000261798,9606.ENSP00000281419,9606.ENSP00000288050,9606.ENSP00000296930,9606.ENSP00000300249,9606.ENSP00000301522,9606.ENSP00000323929,9606.ENSP00000333896,9606.ENSP00000338039,9606.ENSP00000338814,…	CD4,TIMP1,FIS1,EDF1,ARHGDIB,HRG,SERPINB10,RIPK1,TLR2,CSNK1A1,ASAP2,PDPR,NPM1,MAPRE2,PRDX2,A2M,RPS6KA4,PSMF1,BAG5,RPLP1,GMFB,TPM1,RAB3GAP2,PLXNB2,HLA-DRB1,SERPINC1,RGS10,GCLM,FGR,PSMB9,SYK,TRIM22,PLAA,BCL2,INTS1,MAPK9,RAF1,PPP6R1,DNAJB11,SEMA4D,CEBPA,TOR1AIP1,GMFG,LCK,PTGES3,PLCG2,B2M,ERCC5
GO Process	GO:0051262	Protein tetramerization	7	91	0.97	0.0246	9606.ENSP00000317379,9606.ENSP00000353099,9606.ENSP00000359507,9606.ENSP00000363794,9606.ENSP00000399805,9606.ENSP00000446917,9606.ENSP00000497910	GLS,HLA-DRB1,CUTC,HSD17B8,CRYZ,APPL2,B2M
GO Process	GO:0002483	Antigen processing and presentation of endogenous peptide antigen	4	18	1.43	0.0397	9606.ENSP00000353099,9606.ENSP00000365817,9606.ENSP00000399168,9606.ENSP00000497910	HLA-DRB1,HLA-E,HLA-B,B2M
GO Function	GO:0044877	Protein-containing complex binding	32	1261	0.49	6.95e-05	9606.ENSP00000011653,9606.ENSP00000224073,9606.ENSP00000225726,9606.ENSP00000232003,9606.ENSP00000246069,9606.ENSP00000254630,9606.ENSP00000259808,9606.ENSP00000260010,9606.ENSP00000296417,9606.ENSP00000296930,9606.ENSP00000300413,9606.ENSP00000324122,9606.ENSP00000338039,9606.ENSP00000346037,9606.ENSP00000350757,9606.ENSP00000351022,9606.ENSP00000353099,9606.ENSP00000358548,9606.ENSP00000359258,…	CD4,EDF1,CCDC47,HRG,DSTN,PTCD3,RIPK1,TLR2,H2AZ1,NPM1,SNRPD1,PRPF31,PSMF1,RPLP1,GMFB,TPM1,HLA-DRB1,NRAS,GCLM,FGR,SYK,HLA-E,AAK1,PRKCA,SNRPB,PAFAH1B2,APPL2,GMFG,LCK,WASHC2C,B2M,ERCC5
GO Function	GO:0003723	RNA binding	34	1672	0.39	0.0016	9606.ENSP00000217109,9606.ENSP00000224073,9606.ENSP00000225726,9606.ENSP00000238823,9606.ENSP00000241502,9606.ENSP00000246194,9606.ENSP00000249299,9606.ENSP00000254630,9606.ENSP00000264263,9606.ENSP00000296930,9606.ENSP00000300413,9606.ENSP00000301396,9606.ENSP00000324122,9606.ENSP00000324422,9606.ENSP00000325312,9606.ENSP00000325376,9606.ENSP00000355889,9606.ENSP00000357704,9606.ENSP00000363642,…	CSTF1,EDF1,CCDC47,FAM98A,FYTTD1,RALY,LSM8,PTCD3,GFM1,NPM1,SNRPD1,PELP1,PRPF31,ZYX,METAP2,HNRNPM,IARS2,S100A4,BMS1,DHX16,RBBP7,PSIP1,NCBP3,CHD2,TST,MECP2,CRYZ,SNRPB,RPL10,NUDT5,WDR36,RPL28,SARS2,TAF15
GO Function	GO:0042802	Identical protein binding	40	2144	0.36	0.0016	9606.ENSP00000011653,9606.ENSP00000223136,9606.ENSP00000230431,9606.ENSP00000259808,9606.ENSP00000260010,9606.ENSP00000261483,9606.ENSP00000280346,9606.ENSP00000296930,9606.ENSP00000300249,9606.ENSP00000305699,9606.ENSP00000312367,9606.ENSP00000323929,9606.ENSP00000324122,9606.ENSP00000338039,9606.ENSP00000342351,9606.ENSP00000345195,9606.ENSP00000351022,9606.ENSP00000354340,9606.ENSP00000356671,…	CD4,FIS1,DNPH1,RIPK1,TLR2,MAN2A1,DLAT,NPM1,MAPRE2,HOOK3,CD84,A2M,PRPF31,PSMF1,NRF1,UBQLN2,TPM1,UBA3,SERPINC1,S100A4,RPRD1B,SEPHS1,TRIM22,BORCS6,BCL2,SEPTIN5,CRYZ,RAF1,SEMA4D,IRF5,NUDT5,CEBPA,PAFAH1B2,LDHA,APPL2,RASSF5,CD300LF,LCK,B2M,ERCC5
GO Function	GO:0005488	Binding	130	12838	0.09	0.0253	9606.ENSP00000011653,9606.ENSP00000217109,9606.ENSP00000218388,9606.ENSP00000223136,9606.ENSP00000224073,9606.ENSP00000225726,9606.ENSP00000228945,9606.ENSP00000230431,9606.ENSP00000232003,9606.ENSP00000238823,9606.ENSP00000241502,9606.ENSP00000246069,9606.ENSP00000246194,9606.ENSP00000249299,9606.ENSP00000254630,9606.ENSP00000256682,9606.ENSP00000259808,9606.ENSP00000260010,9606.ENSP00000261263,…	CD4,CSTF1,TIMP1,FIS1,EDF1,CCDC47,ARHGDIB,DNPH1,HRG,FAM98A,FYTTD1,DSTN,RALY,LSM8,PTCD3,ARF3,RIPK1,TLR2,RAB21,MAN2A1,KPNA3,CSNK1A1,STAM2,GFM1,PMM2,DLAT,ASAP2,H2AZ1,GUCY1A1,NPM1,TPP1,MAPRE2,SNRPD1,PELP1,HOOK3,PRSS1,RAB6A,CD84,A2M,PRPF31,ZYX,METAP2,HNRNPM,RPS6KA4,PSMF1,BAG5,NRF1,CMTM5,UBQLN2,PTGES2,RPLP1,TOR4A,GMFB,TPM1,RAB3GAP2,HLA-DRB1,UBA3,IARS2,SERPINC1,MNDA,S100A4,RGS10,NDUFAF4,NRAS,GCLM,CUTC,SG…
GO Function	GO:0005515	Protein binding	85	7242	0.15	0.0353	9606.ENSP00000011653,9606.ENSP00000218388,9606.ENSP00000223136,9606.ENSP00000224073,9606.ENSP00000228945,9606.ENSP00000230431,9606.ENSP00000232003,9606.ENSP00000246069,9606.ENSP00000259808,9606.ENSP00000260010,9606.ENSP00000261483,9606.ENSP00000261667,9606.ENSP00000263904,9606.ENSP00000280346,9606.ENSP00000296417,9606.ENSP00000296930,9606.ENSP00000300249,9606.ENSP00000301396,9606.ENSP00000305699,…	CD4,TIMP1,FIS1,EDF1,ARHGDIB,DNPH1,HRG,DSTN,RIPK1,TLR2,MAN2A1,KPNA3,STAM2,DLAT,H2AZ1,NPM1,MAPRE2,PELP1,HOOK3,RAB6A,CD84,A2M,PRPF31,HNRNPM,PSMF1,BAG5,NRF1,CMTM5,UBQLN2,GMFB,TPM1,RAB3GAP2,HLA-DRB1,UBA3,SERPINC1,S100A4,RGS10,NDUFAF4,GCLM,RPRD1B,FGR,ATP6V1G1,SYK,HLA-E,SEPHS1,TRIM22,RBBP7,PSIP1,BORCS6,TRIP12,CHD2,DYNC1I2,PLAA,BCL2,AAK1,SEPTIN5,MECP2,HLA-B,CRYZ,RAF1,PRKCA,PPP6R1,DNAJB11,SEMA4D,IRF5,NUDT…
GO Function	GO:0070990	snRNP binding	3	6	1.78	0.0355	9606.ENSP00000300413,9606.ENSP00000324122,9606.ENSP00000412566	SNRPD1,PRPF31,SNRPB
GO Component	GO:0005829	Cytosol	83	5438	0.27	2.76e-07	9606.ENSP00000217515,9606.ENSP00000223136,9606.ENSP00000224073,9606.ENSP00000228945,9606.ENSP00000230431,9606.ENSP00000238508,9606.ENSP00000254630,9606.ENSP00000259808,9606.ENSP00000261263,9606.ENSP00000261503,9606.ENSP00000261667,9606.ENSP00000261798,9606.ENSP00000263904,9606.ENSP00000268261,9606.ENSP00000273359,9606.ENSP00000296518,9606.ENSP00000296930,9606.ENSP00000300413,9606.ENSP00000301522,…	TXNL1,FIS1,EDF1,ARHGDIB,DNPH1,SERPINB10,PTCD3,RIPK1,RAB21,SPECC1,KPNA3,CSNK1A1,STAM2,PMM2,ABHD10,GUCY1A1,NPM1,SNRPD1,PRDX2,HOOK3,NUP93,RAB6A,GLS,ZYX,METAP2,RPS6KA4,ISYNA1,PSMF1,BAG5,NRF1,UBQLN2,PTGES2,RPLP1,TPM1,RAB3GAP2,UBA3,NSL1,MNDA,RGS10,NRAS,GCLM,CUTC,FGR,ATP6V1G1,PSMB9,SYK,SAMD9,TRIM22,RBBP7,PSIP1,BORCS6,TRIP12,DYNC1I2,BCL2,AAK1,PTRH2,MAPK9,MECP2,CRYZ,VPS53,RAF1,TANGO2,PRKCA,SNRPB,RPL10,PPP…
GO Component	GO:0043229	Intracellular organelle	144	13231	0.12	2.76e-07	9606.ENSP00000011653,9606.ENSP00000217109,9606.ENSP00000217515,9606.ENSP00000218388,9606.ENSP00000223136,9606.ENSP00000224073,9606.ENSP00000225726,9606.ENSP00000228945,9606.ENSP00000230431,9606.ENSP00000232003,9606.ENSP00000238508,9606.ENSP00000238823,9606.ENSP00000241502,9606.ENSP00000246069,9606.ENSP00000246194,9606.ENSP00000249299,9606.ENSP00000254630,9606.ENSP00000256682,9606.ENSP00000259808,…	CD4,CSTF1,TXNL1,TIMP1,FIS1,EDF1,CCDC47,ARHGDIB,DNPH1,HRG,SERPINB10,FAM98A,FYTTD1,DSTN,RALY,LSM8,PTCD3,ARF3,RIPK1,TLR2,RAB21,MAN2A1,SPECC1,KPNA3,CSNK1A1,STAM2,GFM1,PMM2,ABHD10,DLAT,NDUFC2,ASAP2,PDPR,H2AZ1,NPM1,TPP1,MAPRE2,SNRPD1,PELP1,HOOK3,RNASEH2C,DPY19L1,NUP93,RAB6A,CD84,ARL6IP6,SFXN1,GLS,A2M,PRPF31,ZYX,HNRNPM,RPS6KA4,PSMF1,BAG5,NRF1,YIF1B,UBQLN2,PTGES2,RPLP1,DOK3,TOR4A,TPM1,XAB2,RAB3GAP2,HLA-D…
GO Component	GO:0043226	Organelle	147	14017	0.11	8.36e-07	9606.ENSP00000011653,9606.ENSP00000217109,9606.ENSP00000217515,9606.ENSP00000218388,9606.ENSP00000223136,9606.ENSP00000224073,9606.ENSP00000225726,9606.ENSP00000228945,9606.ENSP00000230431,9606.ENSP00000232003,9606.ENSP00000238508,9606.ENSP00000238823,9606.ENSP00000241502,9606.ENSP00000246069,9606.ENSP00000246194,9606.ENSP00000249299,9606.ENSP00000254630,9606.ENSP00000256682,9606.ENSP00000259808,…	CD4,CSTF1,TXNL1,TIMP1,FIS1,EDF1,CCDC47,ARHGDIB,DNPH1,HRG,SERPINB10,FAM98A,FYTTD1,DSTN,RALY,LSM8,PTCD3,ARF3,RIPK1,TLR2,RAB21,MAN2A1,SPECC1,KPNA3,CSNK1A1,STAM2,GFM1,PMM2,ABHD10,DLAT,NDUFC2,ASAP2,PDPR,H2AZ1,NPM1,TPP1,MAPRE2,SNRPD1,PELP1,PRDX2,HOOK3,RNASEH2C,DPY19L1,NUP93,RAB6A,CD84,ARL6IP6,SFXN1,GLS,A2M,PRPF31,ZYX,HNRNPM,RPS6KA4,PSMF1,BAG5,NRF1,YIF1B,UBQLN2,PTGES2,RPLP1,DOK3,TOR4A,TPM1,XAB2,RAB3GAP2…
GO Component	GO:0043227	Membrane-bounded organelle	142	13188	0.12	8.36e-07	9606.ENSP00000011653,9606.ENSP00000217109,9606.ENSP00000217515,9606.ENSP00000218388,9606.ENSP00000223136,9606.ENSP00000224073,9606.ENSP00000225726,9606.ENSP00000228945,9606.ENSP00000230431,9606.ENSP00000232003,9606.ENSP00000238508,9606.ENSP00000238823,9606.ENSP00000241502,9606.ENSP00000246069,9606.ENSP00000246194,9606.ENSP00000249299,9606.ENSP00000254630,9606.ENSP00000256682,9606.ENSP00000259808,…	CD4,CSTF1,TXNL1,TIMP1,FIS1,EDF1,CCDC47,ARHGDIB,DNPH1,HRG,SERPINB10,FAM98A,FYTTD1,DSTN,RALY,LSM8,PTCD3,ARF3,RIPK1,TLR2,RAB21,MAN2A1,SPECC1,KPNA3,CSNK1A1,STAM2,GFM1,PMM2,ABHD10,DLAT,NDUFC2,ASAP2,PDPR,H2AZ1,NPM1,TPP1,SNRPD1,PELP1,PRDX2,HOOK3,RNASEH2C,DPY19L1,NUP93,RAB6A,CD84,ARL6IP6,SFXN1,GLS,A2M,PRPF31,ZYX,HNRNPM,RPS6KA4,PSMF1,BAG5,NRF1,YIF1B,UBQLN2,PTGES2,DOK3,TOR4A,XAB2,RAB3GAP2,PLXNB2,HLA-DRB1,U…
GO Component	GO:0043231	Intracellular membrane-bounded organelle	135	12149	0.13	8.36e-07	9606.ENSP00000011653,9606.ENSP00000217109,9606.ENSP00000217515,9606.ENSP00000218388,9606.ENSP00000223136,9606.ENSP00000224073,9606.ENSP00000225726,9606.ENSP00000228945,9606.ENSP00000230431,9606.ENSP00000232003,9606.ENSP00000238508,9606.ENSP00000238823,9606.ENSP00000241502,9606.ENSP00000246194,9606.ENSP00000249299,9606.ENSP00000254630,9606.ENSP00000256682,9606.ENSP00000259808,9606.ENSP00000260010,…	CD4,CSTF1,TXNL1,TIMP1,FIS1,EDF1,CCDC47,ARHGDIB,DNPH1,HRG,SERPINB10,FAM98A,FYTTD1,RALY,LSM8,PTCD3,ARF3,RIPK1,TLR2,RAB21,MAN2A1,SPECC1,KPNA3,CSNK1A1,STAM2,GFM1,PMM2,ABHD10,DLAT,NDUFC2,ASAP2,PDPR,H2AZ1,NPM1,TPP1,SNRPD1,PELP1,HOOK3,RNASEH2C,DPY19L1,NUP93,RAB6A,CD84,ARL6IP6,SFXN1,GLS,A2M,PRPF31,ZYX,HNRNPM,RPS6KA4,PSMF1,BAG5,NRF1,YIF1B,UBQLN2,PTGES2,DOK3,TOR4A,XAB2,RAB3GAP2,HLA-DRB1,UBA3,IARS2,NSL1,SER…
GO Component	GO:0005622	Intracellular anatomical structure	151	14891	0.09	1.43e-06	9606.ENSP00000011653,9606.ENSP00000217109,9606.ENSP00000217515,9606.ENSP00000218388,9606.ENSP00000223136,9606.ENSP00000224073,9606.ENSP00000225726,9606.ENSP00000228945,9606.ENSP00000230431,9606.ENSP00000232003,9606.ENSP00000238508,9606.ENSP00000238823,9606.ENSP00000241502,9606.ENSP00000246069,9606.ENSP00000246194,9606.ENSP00000249299,9606.ENSP00000254630,9606.ENSP00000256682,9606.ENSP00000259808,…	CD4,CSTF1,TXNL1,TIMP1,FIS1,EDF1,CCDC47,ARHGDIB,DNPH1,HRG,SERPINB10,FAM98A,FYTTD1,DSTN,RALY,LSM8,PTCD3,ARF3,RIPK1,TLR2,RAB21,MAN2A1,SPECC1,KPNA3,CSNK1A1,STAM2,GFM1,PMM2,ABHD10,DLAT,NDUFC2,ASAP2,PDPR,H2AZ1,GUCY1A1,NPM1,TPP1,MAPRE2,SNRPD1,PELP1,PRDX2,HOOK3,RNASEH2C,DPY19L1,NUP93,RAB6A,CD84,ARL6IP6,SFXN1,GLS,A2M,PRPF31,ZYX,METAP2,HNRNPM,RPS6KA4,ISYNA1,PSMF1,BAG5,NRF1,YIF1B,UBQLN2,PTGES2,RPLP1,DOK3,TO…
GO Component	GO:0005737	Cytoplasm	131	12056	0.12	1.88e-05	9606.ENSP00000011653,9606.ENSP00000217515,9606.ENSP00000218388,9606.ENSP00000223136,9606.ENSP00000224073,9606.ENSP00000225726,9606.ENSP00000228945,9606.ENSP00000230431,9606.ENSP00000232003,9606.ENSP00000238508,9606.ENSP00000238823,9606.ENSP00000246069,9606.ENSP00000254630,9606.ENSP00000256682,9606.ENSP00000259808,9606.ENSP00000260010,9606.ENSP00000261263,9606.ENSP00000261483,9606.ENSP00000261503,…	CD4,TXNL1,TIMP1,FIS1,EDF1,CCDC47,ARHGDIB,DNPH1,HRG,SERPINB10,FAM98A,DSTN,PTCD3,ARF3,RIPK1,TLR2,RAB21,MAN2A1,SPECC1,KPNA3,CSNK1A1,STAM2,GFM1,PMM2,ABHD10,DLAT,NDUFC2,ASAP2,PDPR,GUCY1A1,NPM1,TPP1,MAPRE2,SNRPD1,PELP1,PRDX2,HOOK3,NUP93,RAB6A,SFXN1,GLS,A2M,ZYX,METAP2,HNRNPM,RPS6KA4,ISYNA1,PSMF1,BAG5,NRF1,YIF1B,UBQLN2,PTGES2,RPLP1,DOK3,TOR4A,TPM1,RAB3GAP2,HLA-DRB1,UBA3,IARS2,NSL1,SERPINC1,MNDA,S100A4,RG…
GO Component	GO:0032991	Protein-containing complex	77	5506	0.23	2.8e-05	9606.ENSP00000011653,9606.ENSP00000217109,9606.ENSP00000217515,9606.ENSP00000218388,9606.ENSP00000223136,9606.ENSP00000225726,9606.ENSP00000238823,9606.ENSP00000246194,9606.ENSP00000249299,9606.ENSP00000254630,9606.ENSP00000259808,9606.ENSP00000260010,9606.ENSP00000261503,9606.ENSP00000261667,9606.ENSP00000261798,9606.ENSP00000263904,9606.ENSP00000280346,9606.ENSP00000281031,9606.ENSP00000288050,…	CD4,CSTF1,TXNL1,TIMP1,FIS1,CCDC47,FAM98A,RALY,LSM8,PTCD3,RIPK1,TLR2,SPECC1,KPNA3,CSNK1A1,STAM2,DLAT,NDUFC2,PDPR,H2AZ1,GUCY1A1,NPM1,SNRPD1,PELP1,HOOK3,RNASEH2C,NUP93,PRPF31,HNRNPM,PSMF1,RPLP1,TPM1,XAB2,RAB3GAP2,PLXNB2,HLA-DRB1,UBA3,NSL1,GCLM,RPRD1B,ATP6V1G1,BMS1,HSD17B8,PSMB9,SYK,DHX16,HLA-E,RBBP7,NCBP3,BORCS6,DYNC1I2,BCL2,INTS1,SEPTIN5,HLA-B,VPS53,TECPR1,PRKCA,SNRPB,RPL10,DNAJB11,POLR2H,WDR36,CEB…
GO Component	GO:0031982	Vesicle	59	3957	0.26	0.00028	9606.ENSP00000011653,9606.ENSP00000218388,9606.ENSP00000228945,9606.ENSP00000230431,9606.ENSP00000232003,9606.ENSP00000238508,9606.ENSP00000246069,9606.ENSP00000256682,9606.ENSP00000259808,9606.ENSP00000260010,9606.ENSP00000261263,9606.ENSP00000261483,9606.ENSP00000263904,9606.ENSP00000281031,9606.ENSP00000296417,9606.ENSP00000299427,9606.ENSP00000301522,9606.ENSP00000311449,9606.ENSP00000323929,…	CD4,TIMP1,ARHGDIB,DNPH1,HRG,SERPINB10,DSTN,ARF3,RIPK1,TLR2,RAB21,MAN2A1,STAM2,NDUFC2,H2AZ1,TPP1,PRDX2,RAB6A,A2M,ZYX,HNRNPM,NRF1,YIF1B,UBQLN2,PTGES2,DOK3,TOR4A,PLXNB2,HLA-DRB1,SERPINC1,MNDA,S100A4,NRAS,FGR,ATP6V1G1,PSMB9,SYK,HLA-E,DYNC1I2,PLAA,AAK1,SEPTIN5,HLA-B,CRYZ,VPS53,TECPR1,PRKCA,NUDT5,PAFAH1B2,LDHA,APPL2,RPL28,CHMP2A,AP2S1,GMFG,LCK,PLCG2,WASHC2C,B2M
GO Component	GO:0070062	Extracellular exosome	38	2096	0.34	0.00053	9606.ENSP00000218388,9606.ENSP00000228945,9606.ENSP00000230431,9606.ENSP00000232003,9606.ENSP00000246069,9606.ENSP00000256682,9606.ENSP00000261263,9606.ENSP00000261483,9606.ENSP00000296417,9606.ENSP00000299427,9606.ENSP00000301522,9606.ENSP00000311449,9606.ENSP00000323929,9606.ENSP00000325376,9606.ENSP00000342351,9606.ENSP00000352288,9606.ENSP00000353099,9606.ENSP00000356671,9606.ENSP00000357123,…	TIMP1,ARHGDIB,DNPH1,HRG,DSTN,ARF3,RAB21,MAN2A1,H2AZ1,TPP1,PRDX2,RAB6A,A2M,HNRNPM,NRF1,PLXNB2,HLA-DRB1,SERPINC1,MNDA,S100A4,NRAS,FGR,ATP6V1G1,PSMB9,HLA-E,PLAA,HLA-B,CRYZ,PRKCA,NUDT5,PAFAH1B2,LDHA,APPL2,RPL28,CHMP2A,LCK,PLCG2,B2M
GO Component	GO:0070013	Intracellular organelle lumen	72	5660	0.19	0.0024	9606.ENSP00000011653,9606.ENSP00000217109,9606.ENSP00000218388,9606.ENSP00000224073,9606.ENSP00000232003,9606.ENSP00000238508,9606.ENSP00000241502,9606.ENSP00000249299,9606.ENSP00000254630,9606.ENSP00000261503,9606.ENSP00000261667,9606.ENSP00000261798,9606.ENSP00000263904,9606.ENSP00000264263,9606.ENSP00000268261,9606.ENSP00000273359,9606.ENSP00000280346,9606.ENSP00000288050,9606.ENSP00000296930,…	CD4,CSTF1,TIMP1,EDF1,HRG,SERPINB10,FYTTD1,LSM8,PTCD3,SPECC1,KPNA3,CSNK1A1,STAM2,GFM1,PMM2,ABHD10,DLAT,PDPR,NPM1,TPP1,SNRPD1,PELP1,NUP93,GLS,A2M,PRPF31,HNRNPM,RPS6KA4,PSMF1,NRF1,PTGES2,TOR4A,XAB2,IARS2,NSL1,SERPINC1,MNDA,CUTC,RPRD1B,FGR,BMS1,HSD17B8,PSMB9,DHX16,TRIM22,RBBP7,PSIP1,NCBP3,TRIP12,BCL2,INTS1,TST,MAPK9,MECP2,TECPR1,PRKCA,SNRPB,DNAJB11,POLR2H,WDR36,CEBPA,PAFAH1B2,ATF7IP,WDR61,GTF2I,GMFG,…
GO Component	GO:0042611	MHC protein complex	4	24	1.31	0.009	9606.ENSP00000353099,9606.ENSP00000365817,9606.ENSP00000399168,9606.ENSP00000497910	HLA-DRB1,HLA-E,HLA-B,B2M
GO Component	GO:0042612	MHC class I protein complex	3	8	1.66	0.0095	9606.ENSP00000365817,9606.ENSP00000399168,9606.ENSP00000497910	HLA-E,HLA-B,B2M
GO Component	GO:0071005	U2-type precatalytic spliceosome	5	50	1.08	0.0095	9606.ENSP00000249299,9606.ENSP00000300413,9606.ENSP00000324122,9606.ENSP00000365625,9606.ENSP00000412566	LSM8,SNRPD1,PRPF31,DHX16,SNRPB
GO Component	GO:0097708	Intracellular vesicle	38	2484	0.27	0.011	9606.ENSP00000011653,9606.ENSP00000218388,9606.ENSP00000228945,9606.ENSP00000232003,9606.ENSP00000238508,9606.ENSP00000259808,9606.ENSP00000260010,9606.ENSP00000261263,9606.ENSP00000263904,9606.ENSP00000281031,9606.ENSP00000299427,9606.ENSP00000311449,9606.ENSP00000323929,9606.ENSP00000324422,9606.ENSP00000343435,9606.ENSP00000345195,9606.ENSP00000345341,9606.ENSP00000349727,9606.ENSP00000350102,…	CD4,TIMP1,ARHGDIB,HRG,SERPINB10,RIPK1,TLR2,RAB21,STAM2,NDUFC2,TPP1,RAB6A,A2M,ZYX,YIF1B,UBQLN2,PTGES2,DOK3,TOR4A,HLA-DRB1,MNDA,NRAS,FGR,SYK,HLA-E,AAK1,SEPTIN5,HLA-B,VPS53,TECPR1,PAFAH1B2,APPL2,CHMP2A,AP2S1,GMFG,PLCG2,WASHC2C,B2M
GO Component	GO:0005687	U4 snRNP	3	10	1.56	0.0132	9606.ENSP00000300413,9606.ENSP00000324122,9606.ENSP00000412566	SNRPD1,PRPF31,SNRPB
GO Component	GO:0030139	Endocytic vesicle	11	338	0.6	0.0132	9606.ENSP00000011653,9606.ENSP00000260010,9606.ENSP00000263904,9606.ENSP00000324422,9606.ENSP00000353099,9606.ENSP00000364898,9606.ENSP00000365817,9606.ENSP00000399168,9606.ENSP00000446917,9606.ENSP00000470176,9606.ENSP00000497910	CD4,TLR2,STAM2,ZYX,HLA-DRB1,SYK,HLA-E,HLA-B,APPL2,AP2S1,B2M
GO Component	GO:0005684	U2-type spliceosomal complex	6	93	0.89	0.0137	9606.ENSP00000249299,9606.ENSP00000300413,9606.ENSP00000324122,9606.ENSP00000351137,9606.ENSP00000365625,9606.ENSP00000412566	LSM8,SNRPD1,PRPF31,XAB2,DHX16,SNRPB
GO Component	GO:0045335	Phagocytic vesicle	7	139	0.79	0.0162	9606.ENSP00000260010,9606.ENSP00000324422,9606.ENSP00000364898,9606.ENSP00000365817,9606.ENSP00000399168,9606.ENSP00000446917,9606.ENSP00000497910	TLR2,ZYX,SYK,HLA-E,HLA-B,APPL2,B2M
GO Component	GO:1990904	Ribonucleoprotein complex	16	687	0.45	0.0166	9606.ENSP00000246194,9606.ENSP00000249299,9606.ENSP00000254630,9606.ENSP00000296930,9606.ENSP00000300413,9606.ENSP00000324122,9606.ENSP00000325376,9606.ENSP00000346037,9606.ENSP00000351137,9606.ENSP00000363642,9606.ENSP00000365625,9606.ENSP00000412566,9606.ENSP00000413436,9606.ENSP00000423067,9606.ENSP00000452763,9606.ENSP00000482075	RALY,LSM8,PTCD3,NPM1,SNRPD1,PRPF31,HNRNPM,RPLP1,XAB2,BMS1,DHX16,SNRPB,RPL10,WDR36,RPL28,PTGES3
GO Component	GO:0005615	Extracellular space	45	3247	0.23	0.0169	9606.ENSP00000218388,9606.ENSP00000228945,9606.ENSP00000230431,9606.ENSP00000232003,9606.ENSP00000238508,9606.ENSP00000246069,9606.ENSP00000256682,9606.ENSP00000261263,9606.ENSP00000261483,9606.ENSP00000296417,9606.ENSP00000299427,9606.ENSP00000301522,9606.ENSP00000308720,9606.ENSP00000311449,9606.ENSP00000323929,9606.ENSP00000325376,9606.ENSP00000342351,9606.ENSP00000344819,9606.ENSP00000352288,…	TIMP1,ARHGDIB,DNPH1,HRG,SERPINB10,DSTN,ARF3,RAB21,MAN2A1,H2AZ1,TPP1,PRDX2,PRSS1,RAB6A,A2M,HNRNPM,NRF1,CMTM5,PLXNB2,HLA-DRB1,SERPINC1,MNDA,S100A4,NRAS,FGR,ATP6V1G1,PSMB9,HLA-E,PLAA,TST,MECP2,HLA-B,CRYZ,PRKCA,DNAJB11,SEMA4D,NUDT5,PAFAH1B2,LDHA,APPL2,RPL28,CHMP2A,LCK,PLCG2,B2M
GO Component	GO:0030666	Endocytic vesicle membrane	8	191	0.71	0.0171	9606.ENSP00000011653,9606.ENSP00000260010,9606.ENSP00000353099,9606.ENSP00000365817,9606.ENSP00000399168,9606.ENSP00000446917,9606.ENSP00000470176,9606.ENSP00000497910	CD4,TLR2,HLA-DRB1,HLA-E,HLA-B,APPL2,AP2S1,B2M
GO Component	GO:0031410	Cytoplasmic vesicle	37	2482	0.26	0.0171	9606.ENSP00000011653,9606.ENSP00000218388,9606.ENSP00000228945,9606.ENSP00000232003,9606.ENSP00000238508,9606.ENSP00000259808,9606.ENSP00000260010,9606.ENSP00000261263,9606.ENSP00000263904,9606.ENSP00000281031,9606.ENSP00000299427,9606.ENSP00000311449,9606.ENSP00000323929,9606.ENSP00000324422,9606.ENSP00000343435,9606.ENSP00000345195,9606.ENSP00000345341,9606.ENSP00000349727,9606.ENSP00000350102,…	CD4,TIMP1,ARHGDIB,HRG,SERPINB10,RIPK1,TLR2,RAB21,STAM2,NDUFC2,TPP1,RAB6A,A2M,ZYX,YIF1B,UBQLN2,PTGES2,DOK3,TOR4A,HLA-DRB1,MNDA,NRAS,FGR,SYK,HLA-E,AAK1,SEPTIN5,HLA-B,VPS53,TECPR1,PAFAH1B2,APPL2,CHMP2A,AP2S1,GMFG,WASHC2C,B2M
GO Component	GO:0005681	Spliceosomal complex	8	197	0.69	0.0195	9606.ENSP00000246194,9606.ENSP00000249299,9606.ENSP00000300413,9606.ENSP00000324122,9606.ENSP00000325376,9606.ENSP00000351137,9606.ENSP00000365625,9606.ENSP00000412566	RALY,LSM8,SNRPD1,PRPF31,HNRNPM,XAB2,DHX16,SNRPB
GO Component	GO:0046540	U4/U6 x U5 tri-snRNP complex	4	36	1.13	0.0205	9606.ENSP00000249299,9606.ENSP00000300413,9606.ENSP00000324122,9606.ENSP00000412566	LSM8,SNRPD1,PRPF31,SNRPB
GO Component	GO:0034774	Secretory granule lumen	10	321	0.58	0.0248	9606.ENSP00000218388,9606.ENSP00000232003,9606.ENSP00000323929,9606.ENSP00000345341,9606.ENSP00000350102,9606.ENSP00000357123,9606.ENSP00000363117,9606.ENSP00000435289,9606.ENSP00000472249,9606.ENSP00000497910	TIMP1,HRG,A2M,PTGES2,TOR4A,MNDA,FGR,PAFAH1B2,GMFG,B2M
GO Component	GO:0030670	Phagocytic vesicle membrane	5	76	0.9	0.03	9606.ENSP00000260010,9606.ENSP00000365817,9606.ENSP00000399168,9606.ENSP00000446917,9606.ENSP00000497910	TLR2,HLA-E,HLA-B,APPL2,B2M
GO Component	GO:0005634	Nucleus	84	7672	0.12	0.0339	9606.ENSP00000217109,9606.ENSP00000217515,9606.ENSP00000224073,9606.ENSP00000230431,9606.ENSP00000238508,9606.ENSP00000238823,9606.ENSP00000241502,9606.ENSP00000246194,9606.ENSP00000249299,9606.ENSP00000254630,9606.ENSP00000261503,9606.ENSP00000261667,9606.ENSP00000261798,9606.ENSP00000263904,9606.ENSP00000268261,9606.ENSP00000296417,9606.ENSP00000296930,9606.ENSP00000300413,9606.ENSP00000301396,…	CSTF1,TXNL1,EDF1,DNPH1,SERPINB10,FAM98A,FYTTD1,RALY,LSM8,PTCD3,SPECC1,KPNA3,CSNK1A1,STAM2,PMM2,H2AZ1,NPM1,SNRPD1,PELP1,RNASEH2C,DPY19L1,NUP93,ARL6IP6,PRPF31,ZYX,HNRNPM,RPS6KA4,PSMF1,BAG5,NRF1,UBQLN2,PTGES2,TOR4A,XAB2,UBA3,NSL1,MNDA,S100A4,RGS10,CUTC,RPRD1B,BMS1,PSMB9,SYK,DHX16,SEPHS1,TRIM22,RBBP7,PSIP1,NCBP3,TRIP12,CHD2,PLAA,BCL2,INTS1,MAPK9,MECP2,RAF1,TECPR1,PRKCA,SNRPB,RPL10,PPP6R1,DNAJB11,POLR…
GO Component	GO:0031901	Early endosome membrane	7	180	0.67	0.0472	9606.ENSP00000261263,9606.ENSP00000263904,9606.ENSP00000365817,9606.ENSP00000399168,9606.ENSP00000446917,9606.ENSP00000485513,9606.ENSP00000497910	RAB21,STAM2,HLA-E,HLA-B,APPL2,WASHC2C,B2M
KEGG	hsa05170	Human immunodeficiency virus 1 infection	12	203	0.86	6.93e-05	9606.ENSP00000011653,9606.ENSP00000259808,9606.ENSP00000260010,9606.ENSP00000358548,9606.ENSP00000365817,9606.ENSP00000381185,9606.ENSP00000394560,9606.ENSP00000399168,9606.ENSP00000401888,9606.ENSP00000408695,9606.ENSP00000482457,9606.ENSP00000497910	CD4,RIPK1,TLR2,NRAS,HLA-E,BCL2,MAPK9,HLA-B,RAF1,PRKCA,PLCG2,B2M
KEGG	hsa04650	Natural killer cell mediated cytotoxicity	8	120	0.91	0.0017	9606.ENSP00000358548,9606.ENSP00000364898,9606.ENSP00000365817,9606.ENSP00000399168,9606.ENSP00000401888,9606.ENSP00000408695,9606.ENSP00000477713,9606.ENSP00000482457	NRAS,SYK,HLA-E,HLA-B,RAF1,PRKCA,LCK,PLCG2
KEGG	hsa04664	Fc epsilon RI signaling pathway	6	65	1.05	0.0028	9606.ENSP00000358548,9606.ENSP00000364898,9606.ENSP00000394560,9606.ENSP00000401888,9606.ENSP00000408695,9606.ENSP00000482457	NRAS,SYK,MAPK9,RAF1,PRKCA,PLCG2
KEGG	hsa05169	Epstein-Barr virus infection	9	192	0.76	0.0035	9606.ENSP00000259808,9606.ENSP00000260010,9606.ENSP00000364898,9606.ENSP00000365817,9606.ENSP00000381185,9606.ENSP00000394560,9606.ENSP00000399168,9606.ENSP00000482457,9606.ENSP00000497910	RIPK1,TLR2,SYK,HLA-E,BCL2,MAPK9,HLA-B,PLCG2,B2M
KEGG	hsa03040	Spliceosome	7	132	0.81	0.0098	9606.ENSP00000249299,9606.ENSP00000300413,9606.ENSP00000324122,9606.ENSP00000325376,9606.ENSP00000351137,9606.ENSP00000365625,9606.ENSP00000412566	LSM8,SNRPD1,PRPF31,HNRNPM,XAB2,DHX16,SNRPB
KEGG	hsa05223	Non-small cell lung cancer	5	68	0.95	0.0183	9606.ENSP00000358548,9606.ENSP00000401888,9606.ENSP00000408695,9606.ENSP00000462099,9606.ENSP00000482457	NRAS,RAF1,PRKCA,RASSF5,PLCG2
KEGG	hsa01521	EGFR tyrosine kinase inhibitor resistance	5	77	0.9	0.02	9606.ENSP00000358548,9606.ENSP00000381185,9606.ENSP00000401888,9606.ENSP00000408695,9606.ENSP00000482457	NRAS,BCL2,RAF1,PRKCA,PLCG2
KEGG	hsa04071	Sphingolipid signaling pathway	6	116	0.8	0.02	9606.ENSP00000358548,9606.ENSP00000362298,9606.ENSP00000381185,9606.ENSP00000394560,9606.ENSP00000401888,9606.ENSP00000408695	NRAS,SGPL1,BCL2,MAPK9,RAF1,PRKCA
KEGG	hsa04722	Neurotrophin signaling pathway	6	112	0.81	0.02	9606.ENSP00000228945,9606.ENSP00000358548,9606.ENSP00000381185,9606.ENSP00000394560,9606.ENSP00000401888,9606.ENSP00000482457	ARHGDIB,NRAS,BCL2,MAPK9,RAF1,PLCG2
KEGG	hsa05206	MicroRNAs in cancer	7	159	0.73	0.02	9606.ENSP00000317379,9606.ENSP00000351022,9606.ENSP00000358548,9606.ENSP00000381185,9606.ENSP00000401888,9606.ENSP00000408695,9606.ENSP00000482457	GLS,TPM1,NRAS,BCL2,RAF1,PRKCA,PLCG2
KEGG	hsa04012	ErbB signaling pathway	5	81	0.88	0.0212	9606.ENSP00000358548,9606.ENSP00000394560,9606.ENSP00000401888,9606.ENSP00000408695,9606.ENSP00000482457	NRAS,MAPK9,RAF1,PRKCA,PLCG2
KEGG	hsa05235	PD-L1 expression and PD-1 checkpoint pathway in cancer	5	87	0.84	0.0264	9606.ENSP00000011653,9606.ENSP00000260010,9606.ENSP00000358548,9606.ENSP00000401888,9606.ENSP00000477713	CD4,TLR2,NRAS,RAF1,LCK
KEGG	hsa04144	Endocytosis	8	241	0.61	0.0265	9606.ENSP00000256682,9606.ENSP00000263904,9606.ENSP00000281419,9606.ENSP00000365817,9606.ENSP00000399168,9606.ENSP00000469240,9606.ENSP00000470176,9606.ENSP00000485513	ARF3,STAM2,ASAP2,HLA-E,HLA-B,CHMP2A,AP2S1,WASHC2C
KEGG	hsa04666	Fc gamma R-mediated phagocytosis	5	90	0.83	0.0265	9606.ENSP00000281419,9606.ENSP00000364898,9606.ENSP00000401888,9606.ENSP00000408695,9606.ENSP00000482457	ASAP2,SYK,RAF1,PRKCA,PLCG2
KEGG	hsa05167	Kaposi sarcoma-associated herpesvirus infection	7	187	0.66	0.0265	9606.ENSP00000358548,9606.ENSP00000364898,9606.ENSP00000365817,9606.ENSP00000394560,9606.ENSP00000399168,9606.ENSP00000401888,9606.ENSP00000482457	NRAS,SYK,HLA-E,MAPK9,HLA-B,RAF1,PLCG2
KEGG	hsa04370	VEGF signaling pathway	4	56	0.94	0.0301	9606.ENSP00000358548,9606.ENSP00000401888,9606.ENSP00000408695,9606.ENSP00000482457	NRAS,RAF1,PRKCA,PLCG2
KEGG	hsa04933	AGE-RAGE signaling pathway in diabetic complications	5	96	0.8	0.0301	9606.ENSP00000358548,9606.ENSP00000381185,9606.ENSP00000394560,9606.ENSP00000408695,9606.ENSP00000482457	NRAS,BCL2,MAPK9,PRKCA,PLCG2
KEGG	hsa04064	NF-kappa B signaling pathway	5	101	0.78	0.0317	9606.ENSP00000259808,9606.ENSP00000364898,9606.ENSP00000381185,9606.ENSP00000477713,9606.ENSP00000482457	RIPK1,SYK,BCL2,LCK,PLCG2
KEGG	hsa04066	HIF-1 signaling pathway	5	102	0.78	0.0317	9606.ENSP00000218388,9606.ENSP00000381185,9606.ENSP00000408695,9606.ENSP00000445175,9606.ENSP00000482457	TIMP1,BCL2,PRKCA,LDHA,PLCG2
KEGG	hsa04612	Antigen processing and presentation	4	64	0.88	0.0317	9606.ENSP00000011653,9606.ENSP00000365817,9606.ENSP00000399168,9606.ENSP00000497910	CD4,HLA-E,HLA-B,B2M
KEGG	hsa04625	C-type lectin receptor signaling pathway	5	101	0.78	0.0317	9606.ENSP00000358548,9606.ENSP00000364898,9606.ENSP00000394560,9606.ENSP00000401888,9606.ENSP00000482457	NRAS,SYK,MAPK9,RAF1,PLCG2
KEGG	hsa04660	T cell receptor signaling pathway	5	100	0.78	0.0317	9606.ENSP00000011653,9606.ENSP00000358548,9606.ENSP00000394560,9606.ENSP00000401888,9606.ENSP00000477713	CD4,NRAS,MAPK9,RAF1,LCK
KEGG	hsa04730	Long-term depression	4	59	0.92	0.0317	9606.ENSP00000296518,9606.ENSP00000358548,9606.ENSP00000401888,9606.ENSP00000408695	GUCY1A1,NRAS,RAF1,PRKCA
KEGG	hsa05132	Salmonella infection	7	209	0.61	0.0317	9606.ENSP00000259808,9606.ENSP00000260010,9606.ENSP00000261667,9606.ENSP00000380308,9606.ENSP00000381185,9606.ENSP00000394560,9606.ENSP00000401888	RIPK1,TLR2,KPNA3,DYNC1I2,BCL2,MAPK9,RAF1
KEGG	hsa05161	Hepatitis B	6	158	0.66	0.0317	9606.ENSP00000260010,9606.ENSP00000358548,9606.ENSP00000381185,9606.ENSP00000394560,9606.ENSP00000401888,9606.ENSP00000408695	TLR2,NRAS,BCL2,MAPK9,RAF1,PRKCA
KEGG	hsa05163	Human cytomegalovirus infection	7	217	0.59	0.0317	9606.ENSP00000259808,9606.ENSP00000358548,9606.ENSP00000365817,9606.ENSP00000399168,9606.ENSP00000401888,9606.ENSP00000408695,9606.ENSP00000497910	RIPK1,NRAS,HLA-E,HLA-B,RAF1,PRKCA,B2M
KEGG	hsa05166	Human T-cell leukemia virus 1 infection	7	210	0.61	0.0317	9606.ENSP00000011653,9606.ENSP00000358548,9606.ENSP00000365817,9606.ENSP00000394560,9606.ENSP00000399168,9606.ENSP00000477713,9606.ENSP00000497910	CD4,NRAS,HLA-E,MAPK9,HLA-B,LCK,B2M
KEGG	hsa05230	Central carbon metabolism in cancer	4	68	0.85	0.0342	9606.ENSP00000317379,9606.ENSP00000358548,9606.ENSP00000401888,9606.ENSP00000445175	GLS,NRAS,RAF1,LDHA
KEGG	hsa04935	Growth hormone synthesis, secretion and action	5	117	0.72	0.0379	9606.ENSP00000358548,9606.ENSP00000394560,9606.ENSP00000401888,9606.ENSP00000408695,9606.ENSP00000482457	NRAS,MAPK9,RAF1,PRKCA,PLCG2
KEGG	hsa05214	Glioma	4	71	0.84	0.0379	9606.ENSP00000358548,9606.ENSP00000401888,9606.ENSP00000408695,9606.ENSP00000482457	NRAS,RAF1,PRKCA,PLCG2
KEGG	hsa04360	Axon guidance	6	176	0.62	0.0416	9606.ENSP00000352288,9606.ENSP00000358548,9606.ENSP00000401888,9606.ENSP00000408695,9606.ENSP00000416523,9606.ENSP00000482457	PLXNB2,NRAS,RAF1,PRKCA,SEMA4D,PLCG2
KEGG	hsa04662	B cell receptor signaling pathway	4	78	0.79	0.0478	9606.ENSP00000358548,9606.ENSP00000364898,9606.ENSP00000401888,9606.ENSP00000482457	NRAS,SYK,RAF1,PLCG2
Reactome	HSA-5663205	Infectious disease	31	917	0.61	6.86e-08	9606.ENSP00000011653,9606.ENSP00000259808,9606.ENSP00000260010,9606.ENSP00000261483,9606.ENSP00000261667,9606.ENSP00000261798,9606.ENSP00000263904,9606.ENSP00000296930,9606.ENSP00000300413,9606.ENSP00000310668,9606.ENSP00000338039,9606.ENSP00000346037,9606.ENSP00000363117,9606.ENSP00000363993,9606.ENSP00000364898,9606.ENSP00000365817,9606.ENSP00000369424,9606.ENSP00000370114,9606.ENSP00000380308,…	CD4,RIPK1,TLR2,MAN2A1,KPNA3,CSNK1A1,STAM2,NPM1,SNRPD1,NUP93,PSMF1,RPLP1,FGR,PSMB9,SYK,HLA-E,RBBP7,PSIP1,DYNC1I2,HLA-B,SNRPB,RPL10,POLR2H,RPL28,CHMP2A,AP2S1,TAF15,LCK,PTGES3,PLCG2,B2M
Reactome	HSA-1643685	Disease	38	1702	0.43	1.62e-05	9606.ENSP00000011653,9606.ENSP00000259808,9606.ENSP00000260010,9606.ENSP00000261483,9606.ENSP00000261667,9606.ENSP00000261798,9606.ENSP00000263904,9606.ENSP00000268261,9606.ENSP00000296417,9606.ENSP00000296930,9606.ENSP00000300413,9606.ENSP00000301522,9606.ENSP00000310668,9606.ENSP00000338039,9606.ENSP00000346037,9606.ENSP00000358548,9606.ENSP00000359258,9606.ENSP00000363117,9606.ENSP00000363993,…	CD4,RIPK1,TLR2,MAN2A1,KPNA3,CSNK1A1,STAM2,PMM2,H2AZ1,NPM1,SNRPD1,PRDX2,NUP93,PSMF1,RPLP1,NRAS,GCLM,FGR,PSMB9,SYK,HLA-E,RBBP7,PSIP1,DYNC1I2,MECP2,HLA-B,RAF1,SNRPB,RPL10,POLR2H,RPL28,CHMP2A,AP2S1,TAF15,LCK,PTGES3,PLCG2,B2M
Reactome	HSA-2172127	DAP12 interactions	7	39	1.34	6.37e-05	9606.ENSP00000358548,9606.ENSP00000364898,9606.ENSP00000365817,9606.ENSP00000399168,9606.ENSP00000477713,9606.ENSP00000482457,9606.ENSP00000497910	NRAS,SYK,HLA-E,HLA-B,LCK,PLCG2,B2M
Reactome	HSA-9679506	SARS-CoV Infections	17	411	0.7	6.37e-05	9606.ENSP00000259808,9606.ENSP00000260010,9606.ENSP00000261483,9606.ENSP00000261798,9606.ENSP00000296930,9606.ENSP00000300413,9606.ENSP00000310668,9606.ENSP00000364898,9606.ENSP00000365817,9606.ENSP00000369424,9606.ENSP00000399168,9606.ENSP00000412566,9606.ENSP00000469240,9606.ENSP00000470176,9606.ENSP00000482075,9606.ENSP00000482457,9606.ENSP00000497910	RIPK1,TLR2,MAN2A1,CSNK1A1,NPM1,SNRPD1,NUP93,SYK,HLA-E,RBBP7,HLA-B,SNRPB,CHMP2A,AP2S1,PTGES3,PLCG2,B2M
Reactome	HSA-168249	Innate Immune System	27	1041	0.5	6.81e-05	9606.ENSP00000011653,9606.ENSP00000238508,9606.ENSP00000259808,9606.ENSP00000260010,9606.ENSP00000281031,9606.ENSP00000311449,9606.ENSP00000338039,9606.ENSP00000345341,9606.ENSP00000349727,9606.ENSP00000354340,9606.ENSP00000357123,9606.ENSP00000358548,9606.ENSP00000363117,9606.ENSP00000363162,9606.ENSP00000363993,9606.ENSP00000364898,9606.ENSP00000365817,9606.ENSP00000381185,9606.ENSP00000394560,…	CD4,SERPINB10,RIPK1,TLR2,NDUFC2,RAB6A,PSMF1,PTGES2,DOK3,UBA3,MNDA,NRAS,FGR,ATP6V1G1,PSMB9,SYK,HLA-E,BCL2,MAPK9,HLA-B,RAF1,POLR2H,PAFAH1B2,GMFG,LCK,PLCG2,B2M
Reactome	HSA-2424491	DAP12 signaling	6	29	1.4	0.00014	9606.ENSP00000358548,9606.ENSP00000364898,9606.ENSP00000365817,9606.ENSP00000477713,9606.ENSP00000482457,9606.ENSP00000497910	NRAS,SYK,HLA-E,LCK,PLCG2,B2M
Reactome	HSA-8953854	Metabolism of RNA	21	705	0.56	0.00016	9606.ENSP00000217109,9606.ENSP00000241502,9606.ENSP00000249299,9606.ENSP00000300413,9606.ENSP00000301396,9606.ENSP00000310668,9606.ENSP00000324122,9606.ENSP00000325376,9606.ENSP00000338039,9606.ENSP00000346037,9606.ENSP00000351137,9606.ENSP00000363642,9606.ENSP00000363993,9606.ENSP00000365625,9606.ENSP00000408695,9606.ENSP00000412566,9606.ENSP00000413436,9606.ENSP00000415536,9606.ENSP00000423067,…	CSTF1,FYTTD1,LSM8,SNRPD1,PELP1,NUP93,PRPF31,HNRNPM,PSMF1,RPLP1,XAB2,BMS1,PSMB9,DHX16,PRKCA,SNRPB,RPL10,POLR2H,WDR36,RPL28,WDR61
Reactome	HSA-162906	HIV Infection	12	229	0.8	0.0002	9606.ENSP00000011653,9606.ENSP00000296930,9606.ENSP00000310668,9606.ENSP00000338039,9606.ENSP00000363993,9606.ENSP00000370114,9606.ENSP00000415536,9606.ENSP00000469240,9606.ENSP00000470176,9606.ENSP00000474096,9606.ENSP00000477713,9606.ENSP00000497910	CD4,NPM1,NUP93,PSMF1,PSMB9,PSIP1,POLR2H,CHMP2A,AP2S1,TAF15,LCK,B2M
Reactome	HSA-168256	Immune System	37	1979	0.36	0.00045	9606.ENSP00000011653,9606.ENSP00000218388,9606.ENSP00000238508,9606.ENSP00000259808,9606.ENSP00000260010,9606.ENSP00000261667,9606.ENSP00000281031,9606.ENSP00000310668,9606.ENSP00000311449,9606.ENSP00000338039,9606.ENSP00000345341,9606.ENSP00000349727,9606.ENSP00000353099,9606.ENSP00000354340,9606.ENSP00000357123,9606.ENSP00000358548,9606.ENSP00000363117,9606.ENSP00000363162,9606.ENSP00000363993,…	CD4,TIMP1,SERPINB10,RIPK1,TLR2,KPNA3,NDUFC2,NUP93,RAB6A,PSMF1,PTGES2,DOK3,HLA-DRB1,UBA3,MNDA,NRAS,FGR,ATP6V1G1,PSMB9,SYK,HLA-E,TRIM22,TRIP12,DYNC1I2,BCL2,MAPK9,HLA-B,RAF1,POLR2H,IRF5,PAFAH1B2,CD300LF,AP2S1,GMFG,LCK,PLCG2,B2M
Reactome	HSA-162909	Host Interactions of HIV factors	9	129	0.93	0.00046	9606.ENSP00000011653,9606.ENSP00000296930,9606.ENSP00000310668,9606.ENSP00000338039,9606.ENSP00000363993,9606.ENSP00000370114,9606.ENSP00000470176,9606.ENSP00000477713,9606.ENSP00000497910	CD4,NPM1,NUP93,PSMF1,PSMB9,PSIP1,AP2S1,LCK,B2M
Reactome	HSA-1280215	Cytokine Signaling in Immune system	19	706	0.51	0.0016	9606.ENSP00000011653,9606.ENSP00000218388,9606.ENSP00000261667,9606.ENSP00000310668,9606.ENSP00000338039,9606.ENSP00000353099,9606.ENSP00000354340,9606.ENSP00000358548,9606.ENSP00000363993,9606.ENSP00000364898,9606.ENSP00000365817,9606.ENSP00000369299,9606.ENSP00000381185,9606.ENSP00000394560,9606.ENSP00000399168,9606.ENSP00000418037,9606.ENSP00000477713,9606.ENSP00000482457,9606.ENSP00000497910	CD4,TIMP1,KPNA3,NUP93,PSMF1,HLA-DRB1,UBA3,NRAS,PSMB9,SYK,HLA-E,TRIM22,BCL2,MAPK9,HLA-B,IRF5,LCK,PLCG2,B2M
Reactome	HSA-72203	Processing of Capped Intron-Containing Pre-mRNA	11	281	0.68	0.0055	9606.ENSP00000217109,9606.ENSP00000241502,9606.ENSP00000249299,9606.ENSP00000300413,9606.ENSP00000310668,9606.ENSP00000324122,9606.ENSP00000325376,9606.ENSP00000351137,9606.ENSP00000365625,9606.ENSP00000412566,9606.ENSP00000415536	CSTF1,FYTTD1,LSM8,SNRPD1,NUP93,PRPF31,HNRNPM,XAB2,DHX16,SNRPB,POLR2H
Reactome	HSA-164938	Nef-mediates down modulation of cell surface receptors by recruiting them to clathrin adapters	4	20	1.39	0.007	9606.ENSP00000011653,9606.ENSP00000470176,9606.ENSP00000477713,9606.ENSP00000497910	CD4,AP2S1,LCK,B2M
Reactome	HSA-1280218	Adaptive Immune System	18	758	0.46	0.0107	9606.ENSP00000011653,9606.ENSP00000260010,9606.ENSP00000338039,9606.ENSP00000353099,9606.ENSP00000354340,9606.ENSP00000358548,9606.ENSP00000363993,9606.ENSP00000364898,9606.ENSP00000365817,9606.ENSP00000373696,9606.ENSP00000380308,9606.ENSP00000399168,9606.ENSP00000401888,9606.ENSP00000462309,9606.ENSP00000470176,9606.ENSP00000477713,9606.ENSP00000482457,9606.ENSP00000497910	CD4,TLR2,PSMF1,HLA-DRB1,UBA3,NRAS,PSMB9,SYK,HLA-E,TRIP12,DYNC1I2,HLA-B,RAF1,CD300LF,AP2S1,LCK,PLCG2,B2M
Reactome	HSA-167590	Nef Mediated CD4 Down-regulation	3	9	1.61	0.0169	9606.ENSP00000011653,9606.ENSP00000470176,9606.ENSP00000477713	CD4,AP2S1,LCK
Reactome	HSA-1236974	ER-Phagosome pathway	6	89	0.91	0.0172	9606.ENSP00000260010,9606.ENSP00000338039,9606.ENSP00000363993,9606.ENSP00000365817,9606.ENSP00000399168,9606.ENSP00000497910	TLR2,PSMF1,PSMB9,HLA-E,HLA-B,B2M
Reactome	HSA-877300	Interferon gamma signaling	6	90	0.91	0.0172	9606.ENSP00000353099,9606.ENSP00000365817,9606.ENSP00000369299,9606.ENSP00000399168,9606.ENSP00000418037,9606.ENSP00000497910	HLA-DRB1,HLA-E,TRIM22,HLA-B,IRF5,B2M
Reactome	HSA-1236977	Endosomal/Vacuolar pathway	3	11	1.52	0.0209	9606.ENSP00000365817,9606.ENSP00000399168,9606.ENSP00000497910	HLA-E,HLA-B,B2M
Reactome	HSA-202433	Generation of second messenger molecules	4	31	1.2	0.0209	9606.ENSP00000011653,9606.ENSP00000353099,9606.ENSP00000477713,9606.ENSP00000482457	CD4,HLA-DRB1,LCK,PLCG2
Reactome	HSA-2262752	Cellular responses to stress	17	747	0.44	0.0209	9606.ENSP00000296417,9606.ENSP00000299427,9606.ENSP00000301522,9606.ENSP00000310668,9606.ENSP00000338039,9606.ENSP00000338814,9606.ENSP00000346037,9606.ENSP00000359258,9606.ENSP00000363162,9606.ENSP00000363993,9606.ENSP00000369424,9606.ENSP00000380308,9606.ENSP00000394560,9606.ENSP00000413436,9606.ENSP00000414398,9606.ENSP00000452763,9606.ENSP00000482075	H2AZ1,TPP1,PRDX2,NUP93,PSMF1,BAG5,RPLP1,GCLM,ATP6V1G1,PSMB9,RBBP7,DYNC1I2,MAPK9,RPL10,DNAJB11,RPL28,PTGES3
Reactome	HSA-5621481	C-type lectin receptors (CLRs)	7	138	0.79	0.0209	9606.ENSP00000338039,9606.ENSP00000354340,9606.ENSP00000358548,9606.ENSP00000363993,9606.ENSP00000364898,9606.ENSP00000401888,9606.ENSP00000482457	PSMF1,UBA3,NRAS,PSMB9,SYK,RAF1,PLCG2
Reactome	HSA-6798695	Neutrophil degranulation	13	476	0.52	0.0209	9606.ENSP00000238508,9606.ENSP00000260010,9606.ENSP00000281031,9606.ENSP00000311449,9606.ENSP00000345341,9606.ENSP00000349727,9606.ENSP00000357123,9606.ENSP00000358548,9606.ENSP00000363117,9606.ENSP00000399168,9606.ENSP00000435289,9606.ENSP00000472249,9606.ENSP00000497910	SERPINB10,TLR2,NDUFC2,RAB6A,PTGES2,DOK3,MNDA,NRAS,FGR,HLA-B,PAFAH1B2,GMFG,B2M
Reactome	HSA-9694516	SARS-CoV-2 Infection	10	294	0.62	0.0209	9606.ENSP00000260010,9606.ENSP00000261483,9606.ENSP00000261798,9606.ENSP00000300413,9606.ENSP00000310668,9606.ENSP00000365817,9606.ENSP00000399168,9606.ENSP00000412566,9606.ENSP00000469240,9606.ENSP00000497910	TLR2,MAN2A1,CSNK1A1,SNRPD1,NUP93,HLA-E,HLA-B,SNRPB,CHMP2A,B2M
Reactome	HSA-199991	Membrane Trafficking	15	626	0.46	0.0216	9606.ENSP00000011653,9606.ENSP00000256682,9606.ENSP00000261263,9606.ENSP00000261483,9606.ENSP00000263904,9606.ENSP00000311449,9606.ENSP00000345195,9606.ENSP00000351832,9606.ENSP00000380308,9606.ENSP00000386456,9606.ENSP00000401435,9606.ENSP00000414202,9606.ENSP00000435289,9606.ENSP00000469240,9606.ENSP00000470176	CD4,ARF3,RAB21,MAN2A1,STAM2,RAB6A,UBQLN2,RAB3GAP2,DYNC1I2,AAK1,VPS53,PPP6R1,PAFAH1B2,CHMP2A,AP2S1
Reactome	HSA-2871796	FCERI mediated MAPK activation	4	34	1.16	0.0216	9606.ENSP00000358548,9606.ENSP00000364898,9606.ENSP00000394560,9606.ENSP00000482457	NRAS,SYK,MAPK9,PLCG2
Reactome	HSA-9679191	Potential therapeutics for SARS	6	101	0.86	0.0216	9606.ENSP00000259808,9606.ENSP00000364898,9606.ENSP00000369424,9606.ENSP00000470176,9606.ENSP00000482075,9606.ENSP00000482457	RIPK1,SYK,RBBP7,AP2S1,PTGES3,PLCG2
Reactome	HSA-913531	Interferon Signaling	8	199	0.69	0.0236	9606.ENSP00000261667,9606.ENSP00000310668,9606.ENSP00000353099,9606.ENSP00000365817,9606.ENSP00000369299,9606.ENSP00000399168,9606.ENSP00000418037,9606.ENSP00000497910	KPNA3,NUP93,HLA-DRB1,HLA-E,TRIM22,HLA-B,IRF5,B2M
Reactome	HSA-72163	mRNA Splicing - Major Pathway	8	203	0.68	0.0255	9606.ENSP00000249299,9606.ENSP00000300413,9606.ENSP00000324122,9606.ENSP00000325376,9606.ENSP00000351137,9606.ENSP00000365625,9606.ENSP00000412566,9606.ENSP00000415536	LSM8,SNRPD1,PRPF31,HNRNPM,XAB2,DHX16,SNRPB,POLR2H
Reactome	HSA-76002	Platelet activation, signaling and aggregation	9	260	0.62	0.0267	9606.ENSP00000218388,9606.ENSP00000232003,9606.ENSP00000323929,9606.ENSP00000350102,9606.ENSP00000364898,9606.ENSP00000401888,9606.ENSP00000408695,9606.ENSP00000477713,9606.ENSP00000482457	TIMP1,HRG,A2M,TOR4A,SYK,RAF1,PRKCA,LCK,PLCG2
Reactome	HSA-202403	TCR signaling	6	114	0.81	0.0307	9606.ENSP00000011653,9606.ENSP00000338039,9606.ENSP00000353099,9606.ENSP00000363993,9606.ENSP00000477713,9606.ENSP00000482457	CD4,PSMF1,HLA-DRB1,PSMB9,LCK,PLCG2
Reactome	HSA-202430	Translocation of ZAP-70 to Immunological synapse	3	16	1.36	0.0307	9606.ENSP00000011653,9606.ENSP00000353099,9606.ENSP00000477713	CD4,HLA-DRB1,LCK
Reactome	HSA-109582	Hemostasis	14	607	0.45	0.0359	9606.ENSP00000218388,9606.ENSP00000232003,9606.ENSP00000296518,9606.ENSP00000312367,9606.ENSP00000323929,9606.ENSP00000350102,9606.ENSP00000356671,9606.ENSP00000358548,9606.ENSP00000363117,9606.ENSP00000364898,9606.ENSP00000401888,9606.ENSP00000408695,9606.ENSP00000477713,9606.ENSP00000482457	TIMP1,HRG,GUCY1A1,CD84,A2M,TOR4A,SERPINC1,NRAS,FGR,SYK,RAF1,PRKCA,LCK,PLCG2
Reactome	HSA-202427	Phosphorylation of CD3 and TCR zeta chains	3	19	1.28	0.044	9606.ENSP00000011653,9606.ENSP00000353099,9606.ENSP00000477713	CD4,HLA-DRB1,LCK
Reactome	HSA-389948	PD-1 signaling	3	20	1.26	0.049	9606.ENSP00000011653,9606.ENSP00000353099,9606.ENSP00000477713	CD4,HLA-DRB1,LCK
Monarch	HP:0001881	Abnormal leukocyte morphology	16	517	0.58	0.0389	9606.ENSP00000011653,9606.ENSP00000259808,9606.ENSP00000268261,9606.ENSP00000296930,9606.ENSP00000308193,9606.ENSP00000308720,9606.ENSP00000351022,9606.ENSP00000358548,9606.ENSP00000362298,9606.ENSP00000363714,9606.ENSP00000369292,9606.ENSP00000399168,9606.ENSP00000401888,9606.ENSP00000427514,9606.ENSP00000472847,9606.ENSP00000477713	CD4,RIPK1,PMM2,NPM1,RNASEH2C,PRSS1,TPM1,NRAS,SGPL1,TMEM245,SAMD9,HLA-B,RAF1,CEBPA,SARS2,LCK
Monarch	HP:0002715	Abnormality of the immune system	31	1682	0.35	0.0389	9606.ENSP00000011653,9606.ENSP00000225726,9606.ENSP00000259808,9606.ENSP00000268261,9606.ENSP00000281031,9606.ENSP00000296930,9606.ENSP00000299427,9606.ENSP00000308193,9606.ENSP00000308720,9606.ENSP00000351022,9606.ENSP00000351832,9606.ENSP00000353099,9606.ENSP00000355889,9606.ENSP00000358548,9606.ENSP00000362298,9606.ENSP00000363714,9606.ENSP00000369292,9606.ENSP00000377747,9606.ENSP00000395535,…	CD4,CCDC47,RIPK1,PMM2,NDUFC2,NPM1,TPP1,RNASEH2C,PRSS1,TPM1,RAB3GAP2,HLA-DRB1,IARS2,NRAS,SGPL1,TMEM245,SAMD9,CHD2,MECP2,HLA-B,RAF1,RPL10,DNAJB11,CEBPA,LDHA,AP2S1,SARS2,LCK,PLCG2,B2M,ERCC5
Monarch	HP:0010987	Abnormal cellular immune system morphology	16	517	0.58	0.0389	9606.ENSP00000011653,9606.ENSP00000259808,9606.ENSP00000268261,9606.ENSP00000296930,9606.ENSP00000308193,9606.ENSP00000308720,9606.ENSP00000351022,9606.ENSP00000358548,9606.ENSP00000362298,9606.ENSP00000363714,9606.ENSP00000369292,9606.ENSP00000399168,9606.ENSP00000401888,9606.ENSP00000427514,9606.ENSP00000472847,9606.ENSP00000477713	CD4,RIPK1,PMM2,NPM1,RNASEH2C,PRSS1,TPM1,NRAS,SGPL1,TMEM245,SAMD9,HLA-B,RAF1,CEBPA,SARS2,LCK
Monarch	HP:0011344	Severe global developmental delay	10	182	0.82	0.0389	9606.ENSP00000225726,9606.ENSP00000308193,9606.ENSP00000351832,9606.ENSP00000373696,9606.ENSP00000380308,9606.ENSP00000385722,9606.ENSP00000395535,9606.ENSP00000401435,9606.ENSP00000403645,9606.ENSP00000498881	CCDC47,RNASEH2C,RAB3GAP2,TRIP12,DYNC1I2,INTS1,MECP2,VPS53,TANGO2,ERCC5
Monarch	HP:0000252	Microcephaly	23	1080	0.41	0.0442	9606.ENSP00000225726,9606.ENSP00000264263,9606.ENSP00000268261,9606.ENSP00000280346,9606.ENSP00000281031,9606.ENSP00000299427,9606.ENSP00000300249,9606.ENSP00000308193,9606.ENSP00000343435,9606.ENSP00000351832,9606.ENSP00000358272,9606.ENSP00000362298,9606.ENSP00000373696,9606.ENSP00000377747,9606.ENSP00000380308,9606.ENSP00000380460,9606.ENSP00000387180,9606.ENSP00000395535,9606.ENSP00000401435,…	CCDC47,GFM1,PMM2,DLAT,NDUFC2,TPP1,MAPRE2,RNASEH2C,YIF1B,RAB3GAP2,NDUFAF4,SGPL1,TRIP12,CHD2,DYNC1I2,PLAA,PTRH2,MECP2,VPS53,TANGO2,SNRPB,RPL10,ERCC5
Monarch	HP:0000818	Abnormality of the endocrine system	23	1070	0.42	0.0442	9606.ENSP00000268261,9606.ENSP00000296930,9606.ENSP00000308193,9606.ENSP00000308720,9606.ENSP00000324122,9606.ENSP00000351832,9606.ENSP00000355889,9606.ENSP00000358272,9606.ENSP00000358548,9606.ENSP00000362298,9606.ENSP00000369292,9606.ENSP00000373696,9606.ENSP00000380460,9606.ENSP00000387180,9606.ENSP00000395535,9606.ENSP00000401888,9606.ENSP00000403645,9606.ENSP00000413436,9606.ENSP00000414398,…	PMM2,NPM1,RNASEH2C,PRSS1,PRPF31,RAB3GAP2,IARS2,NDUFAF4,NRAS,SGPL1,SAMD9,TRIP12,PLAA,PTRH2,MECP2,RAF1,TANGO2,RPL10,DNAJB11,AP2S1,SARS2,PLCG2,ERCC5
Monarch	HP:0001252	Hypotonia	28	1505	0.35	0.0442	9606.ENSP00000225726,9606.ENSP00000264263,9606.ENSP00000268261,9606.ENSP00000280346,9606.ENSP00000281031,9606.ENSP00000300249,9606.ENSP00000308193,9606.ENSP00000317379,9606.ENSP00000343435,9606.ENSP00000351832,9606.ENSP00000355889,9606.ENSP00000358272,9606.ENSP00000358548,9606.ENSP00000362298,9606.ENSP00000365625,9606.ENSP00000373696,9606.ENSP00000377747,9606.ENSP00000380308,9606.ENSP00000380460,…	CCDC47,GFM1,PMM2,DLAT,NDUFC2,MAPRE2,RNASEH2C,GLS,YIF1B,RAB3GAP2,IARS2,NDUFAF4,NRAS,SGPL1,DHX16,TRIP12,CHD2,DYNC1I2,PLAA,INTS1,PTRH2,MECP2,VPS53,RAF1,TANGO2,RPL10,SARS2,ERCC5
Monarch	HP:0003011	Abnormality of the musculature	38	2384	0.29	0.0442	9606.ENSP00000225726,9606.ENSP00000264263,9606.ENSP00000268261,9606.ENSP00000280346,9606.ENSP00000281031,9606.ENSP00000299427,9606.ENSP00000300249,9606.ENSP00000308193,9606.ENSP00000317379,9606.ENSP00000343435,9606.ENSP00000345195,9606.ENSP00000351022,9606.ENSP00000351832,9606.ENSP00000355889,9606.ENSP00000358272,9606.ENSP00000358548,9606.ENSP00000362298,9606.ENSP00000363642,9606.ENSP00000365625,…	CCDC47,GFM1,PMM2,DLAT,NDUFC2,TPP1,MAPRE2,RNASEH2C,GLS,YIF1B,UBQLN2,TPM1,RAB3GAP2,IARS2,NDUFAF4,NRAS,SGPL1,BMS1,DHX16,SAMD9,TRIP12,CHD2,DYNC1I2,PLAA,INTS1,PTRH2,MECP2,VPS53,RAF1,TANGO2,SNRPB,RPL10,TOR1AIP1,LDHA,AP2S1,SARS2,B2M,ERCC5
Monarch	HP:0003808	Abnormal muscle tone	31	1773	0.33	0.0442	9606.ENSP00000225726,9606.ENSP00000264263,9606.ENSP00000268261,9606.ENSP00000280346,9606.ENSP00000281031,9606.ENSP00000299427,9606.ENSP00000300249,9606.ENSP00000308193,9606.ENSP00000317379,9606.ENSP00000343435,9606.ENSP00000345195,9606.ENSP00000351832,9606.ENSP00000355889,9606.ENSP00000358272,9606.ENSP00000358548,9606.ENSP00000362298,9606.ENSP00000365625,9606.ENSP00000373696,9606.ENSP00000377747,…	CCDC47,GFM1,PMM2,DLAT,NDUFC2,TPP1,MAPRE2,RNASEH2C,GLS,YIF1B,UBQLN2,RAB3GAP2,IARS2,NDUFAF4,NRAS,SGPL1,DHX16,TRIP12,CHD2,DYNC1I2,PLAA,INTS1,PTRH2,MECP2,VPS53,RAF1,TANGO2,RPL10,LDHA,SARS2,ERCC5
Monarch	HP:0011804	Abnormal muscle physiology	35	2088	0.31	0.0442	9606.ENSP00000225726,9606.ENSP00000264263,9606.ENSP00000268261,9606.ENSP00000280346,9606.ENSP00000281031,9606.ENSP00000299427,9606.ENSP00000300249,9606.ENSP00000308193,9606.ENSP00000317379,9606.ENSP00000343435,9606.ENSP00000345195,9606.ENSP00000351022,9606.ENSP00000351832,9606.ENSP00000355889,9606.ENSP00000358272,9606.ENSP00000358548,9606.ENSP00000362298,9606.ENSP00000363642,9606.ENSP00000365625,…	CCDC47,GFM1,PMM2,DLAT,NDUFC2,TPP1,MAPRE2,RNASEH2C,GLS,YIF1B,UBQLN2,TPM1,RAB3GAP2,IARS2,NDUFAF4,NRAS,SGPL1,BMS1,DHX16,TRIP12,CHD2,DYNC1I2,PLAA,INTS1,PTRH2,MECP2,VPS53,RAF1,TANGO2,RPL10,TOR1AIP1,LDHA,AP2S1,SARS2,ERCC5
Monarch	HP:0040195	Decreased head circumference	23	1088	0.41	0.0442	9606.ENSP00000225726,9606.ENSP00000264263,9606.ENSP00000268261,9606.ENSP00000280346,9606.ENSP00000281031,9606.ENSP00000299427,9606.ENSP00000300249,9606.ENSP00000308193,9606.ENSP00000343435,9606.ENSP00000351832,9606.ENSP00000358272,9606.ENSP00000362298,9606.ENSP00000373696,9606.ENSP00000377747,9606.ENSP00000380308,9606.ENSP00000380460,9606.ENSP00000387180,9606.ENSP00000395535,9606.ENSP00000401435,…	CCDC47,GFM1,PMM2,DLAT,NDUFC2,TPP1,MAPRE2,RNASEH2C,YIF1B,RAB3GAP2,NDUFAF4,SGPL1,TRIP12,CHD2,DYNC1I2,PLAA,PTRH2,MECP2,VPS53,TANGO2,SNRPB,RPL10,ERCC5
TISSUES	BTO:0001489	Whole body	154	13099	0.16	2.77e-15	9606.ENSP00000011653,9606.ENSP00000181796,9606.ENSP00000217109,9606.ENSP00000217515,9606.ENSP00000218388,9606.ENSP00000223136,9606.ENSP00000224073,9606.ENSP00000225726,9606.ENSP00000228945,9606.ENSP00000230431,9606.ENSP00000232003,9606.ENSP00000238508,9606.ENSP00000238823,9606.ENSP00000241502,9606.ENSP00000246069,9606.ENSP00000246194,9606.ENSP00000249299,9606.ENSP00000254630,9606.ENSP00000256682,…	CD4,FAM107B,CSTF1,TXNL1,TIMP1,FIS1,EDF1,CCDC47,ARHGDIB,DNPH1,HRG,SERPINB10,FAM98A,FYTTD1,DSTN,RALY,LSM8,PTCD3,ARF3,RIPK1,TLR2,RAB21,MAN2A1,SPECC1,KPNA3,CSNK1A1,STAM2,GFM1,PMM2,ABHD10,DLAT,NDUFC2,ASAP2,PDPR,H2AZ1,GUCY1A1,NPM1,TPP1,MAPRE2,PELP1,PRDX2,HOOK3,RNASEH2C,DPY19L1,PRSS1,NUP93,RAB6A,CD84,ARL6IP6,SFXN1,GLS,A2M,PRPF31,ZYX,METAP2,HNRNPM,RPS6KA4,ISYNA1,PSMF1,BAG5,NRF1,CD5,YIF1B,UBQLN2,PTGES2,RP…
TISSUES	BTO:0000042	Animal	159	15148	0.11	9.51e-12	9606.ENSP00000011653,9606.ENSP00000181796,9606.ENSP00000217109,9606.ENSP00000217515,9606.ENSP00000218388,9606.ENSP00000223136,9606.ENSP00000224073,9606.ENSP00000225726,9606.ENSP00000228945,9606.ENSP00000230431,9606.ENSP00000232003,9606.ENSP00000238508,9606.ENSP00000238823,9606.ENSP00000241502,9606.ENSP00000246069,9606.ENSP00000246194,9606.ENSP00000249299,9606.ENSP00000254630,9606.ENSP00000256682,…	CD4,FAM107B,CSTF1,TXNL1,TIMP1,FIS1,EDF1,CCDC47,ARHGDIB,DNPH1,HRG,SERPINB10,FAM98A,FYTTD1,DSTN,RALY,LSM8,PTCD3,ARF3,RIPK1,TLR2,RAB21,MAN2A1,SPECC1,KPNA3,CSNK1A1,STAM2,GFM1,PMM2,ABHD10,DLAT,NDUFC2,ASAP2,PDPR,H2AZ1,GUCY1A1,NPM1,TPP1,MAPRE2,SNRPD1,PELP1,PRDX2,HOOK3,RNASEH2C,DPY19L1,PRSS1,NUP93,RAB6A,CD84,ARL6IP6,SFXN1,GLS,A2M,PRPF31,ZYX,METAP2,HNRNPM,RPS6KA4,ISYNA1,PSMF1,BAG5,NRF1,CD5,YIF1B,CMTM5,UBQ…
TISSUES	BTO:0000522	Gland	105	7004	0.26	2.88e-11	9606.ENSP00000011653,9606.ENSP00000217109,9606.ENSP00000217515,9606.ENSP00000218388,9606.ENSP00000223136,9606.ENSP00000224073,9606.ENSP00000225726,9606.ENSP00000228945,9606.ENSP00000230431,9606.ENSP00000232003,9606.ENSP00000238823,9606.ENSP00000241502,9606.ENSP00000246069,9606.ENSP00000246194,9606.ENSP00000254630,9606.ENSP00000256682,9606.ENSP00000259808,9606.ENSP00000260010,9606.ENSP00000261483,…	CD4,CSTF1,TXNL1,TIMP1,FIS1,EDF1,CCDC47,ARHGDIB,DNPH1,HRG,FAM98A,FYTTD1,DSTN,RALY,PTCD3,ARF3,RIPK1,TLR2,MAN2A1,SPECC1,KPNA3,CSNK1A1,STAM2,GFM1,PMM2,ABHD10,DLAT,NDUFC2,PDPR,H2AZ1,GUCY1A1,NPM1,TPP1,PELP1,PRDX2,PRSS1,NUP93,RAB6A,SFXN1,GLS,A2M,PRPF31,ZYX,METAP2,HNRNPM,ISYNA1,PSMF1,CD5,YIF1B,PTGES2,RPLP1,XAB2,RAB3GAP2,PLXNB2,IARS2,NSL1,SERPINC1,S100A4,NRAS,GCLM,SGPL1,RPRD1B,BMS1,TMEM245,HSD17B8,PSMB9,D…
TISSUES	BTO:0001488	Endocrine gland	99	6403	0.27	5e-11	9606.ENSP00000011653,9606.ENSP00000217109,9606.ENSP00000218388,9606.ENSP00000223136,9606.ENSP00000224073,9606.ENSP00000225726,9606.ENSP00000228945,9606.ENSP00000232003,9606.ENSP00000238823,9606.ENSP00000241502,9606.ENSP00000246069,9606.ENSP00000246194,9606.ENSP00000254630,9606.ENSP00000256682,9606.ENSP00000259808,9606.ENSP00000260010,9606.ENSP00000261483,9606.ENSP00000261503,9606.ENSP00000261667,…	CD4,CSTF1,TIMP1,FIS1,EDF1,CCDC47,ARHGDIB,HRG,FAM98A,FYTTD1,DSTN,RALY,PTCD3,ARF3,RIPK1,TLR2,MAN2A1,SPECC1,KPNA3,CSNK1A1,STAM2,GFM1,PMM2,ABHD10,DLAT,NDUFC2,PDPR,H2AZ1,NPM1,TPP1,PELP1,PRDX2,PRSS1,NUP93,RAB6A,SFXN1,GLS,A2M,PRPF31,ZYX,METAP2,HNRNPM,ISYNA1,PSMF1,CD5,YIF1B,PTGES2,RPLP1,XAB2,RAB3GAP2,PLXNB2,IARS2,NSL1,SERPINC1,S100A4,GCLM,SGPL1,RPRD1B,BMS1,TMEM245,HSD17B8,PSMB9,DHX16,HLA-E,SEPHS1,RBBP7,P…
TISSUES	BTO:0000345	Digestive gland	62	2881	0.42	7.35e-11	9606.ENSP00000011653,9606.ENSP00000218388,9606.ENSP00000223136,9606.ENSP00000224073,9606.ENSP00000225726,9606.ENSP00000228945,9606.ENSP00000232003,9606.ENSP00000246194,9606.ENSP00000254630,9606.ENSP00000259808,9606.ENSP00000261483,9606.ENSP00000261667,9606.ENSP00000264263,9606.ENSP00000268261,9606.ENSP00000280346,9606.ENSP00000296417,9606.ENSP00000296930,9606.ENSP00000299427,9606.ENSP00000301522,…	CD4,TIMP1,FIS1,EDF1,CCDC47,ARHGDIB,HRG,RALY,PTCD3,RIPK1,MAN2A1,KPNA3,GFM1,PMM2,DLAT,H2AZ1,NPM1,TPP1,PRDX2,PRSS1,RAB6A,SFXN1,GLS,A2M,ZYX,METAP2,HNRNPM,PSMF1,CD5,PTGES2,RPLP1,PLXNB2,IARS2,SERPINC1,S100A4,GCLM,TMEM245,HSD17B8,PSMB9,HLA-E,RBBP7,TRIP12,CHD2,DYNC1I2,TST,MECP2,HLA-B,CRYZ,RAF1,PRKCA,SNRPB,RPL10,PPP6R1,DNAJB11,CEBPA,LDHA,RPL28,CHMP2A,TAF15,PDLIM5,PTGES3,B2M
TISSUES	BTO:0001491	Viscus	88	5378	0.3	1.77e-10	9606.ENSP00000011653,9606.ENSP00000217515,9606.ENSP00000218388,9606.ENSP00000223136,9606.ENSP00000224073,9606.ENSP00000228945,9606.ENSP00000230431,9606.ENSP00000232003,9606.ENSP00000246069,9606.ENSP00000246194,9606.ENSP00000254630,9606.ENSP00000259808,9606.ENSP00000261483,9606.ENSP00000264263,9606.ENSP00000268261,9606.ENSP00000280346,9606.ENSP00000281031,9606.ENSP00000296518,9606.ENSP00000296930,…	CD4,TXNL1,TIMP1,FIS1,EDF1,ARHGDIB,DNPH1,HRG,DSTN,RALY,PTCD3,RIPK1,MAN2A1,GFM1,PMM2,DLAT,NDUFC2,GUCY1A1,NPM1,TPP1,PRDX2,HOOK3,PRSS1,NUP93,RAB6A,ARL6IP6,SFXN1,GLS,A2M,PRPF31,ZYX,METAP2,HNRNPM,PSMF1,NRF1,CD5,PTGES2,RPLP1,DOK3,TOR4A,GMFB,TPM1,XAB2,RAB3GAP2,PLXNB2,HLA-DRB1,IARS2,NSL1,SERPINC1,S100A4,NRAS,GCLM,BMS1,HSD17B8,PSMB9,HLA-E,RBBP7,NCBP3,TRIP12,CHD2,DYNC1I2,TST,AAK1,SEPTIN5,MECP2,HLA-B,CRYZ,RA…
TISSUES	BTO:0000570	Hematopoietic system	59	2755	0.42	3.58e-10	9606.ENSP00000011653,9606.ENSP00000217515,9606.ENSP00000218388,9606.ENSP00000228945,9606.ENSP00000246069,9606.ENSP00000246194,9606.ENSP00000260010,9606.ENSP00000261263,9606.ENSP00000281031,9606.ENSP00000281419,9606.ENSP00000296417,9606.ENSP00000296930,9606.ENSP00000299427,9606.ENSP00000300249,9606.ENSP00000301522,9606.ENSP00000311449,9606.ENSP00000312367,9606.ENSP00000323929,9606.ENSP00000324422,…	CD4,TXNL1,TIMP1,ARHGDIB,DSTN,RALY,TLR2,RAB21,NDUFC2,ASAP2,H2AZ1,NPM1,TPP1,MAPRE2,PRDX2,RAB6A,CD84,A2M,ZYX,METAP2,HNRNPM,CD5,YIF1B,DOK3,XAB2,RAB3GAP2,HLA-DRB1,NSL1,SERPINC1,S100A4,ATP6V1G1,SYK,HLA-E,PSIP1,CHD2,DYNC1I2,TST,AAK1,SEPTIN5,MECP2,HLA-B,PRKCA,RPL10,PPP6R1,DNAJB11,SEMA4D,TOR1AIP1,LDHA,GTF2I,RASSF5,CD300LF,CHMP2A,GMFG,LCK,PPP1R18,PDLIM5,PTGES3,PLCG2,B2M
TISSUES	BTO:0000089	Blood	45	1824	0.48	4.5e-09	9606.ENSP00000011653,9606.ENSP00000217515,9606.ENSP00000218388,9606.ENSP00000228945,9606.ENSP00000246069,9606.ENSP00000246194,9606.ENSP00000260010,9606.ENSP00000281419,9606.ENSP00000296417,9606.ENSP00000296930,9606.ENSP00000300249,9606.ENSP00000301522,9606.ENSP00000311449,9606.ENSP00000312367,9606.ENSP00000324422,9606.ENSP00000325376,9606.ENSP00000342681,9606.ENSP00000349727,9606.ENSP00000351832,…	CD4,TXNL1,TIMP1,ARHGDIB,DSTN,RALY,TLR2,ASAP2,H2AZ1,NPM1,MAPRE2,PRDX2,RAB6A,CD84,ZYX,HNRNPM,CD5,DOK3,RAB3GAP2,HLA-DRB1,NSL1,SERPINC1,S100A4,SYK,HLA-E,PSIP1,DYNC1I2,TST,AAK1,SEPTIN5,MECP2,HLA-B,PRKCA,RPL10,SEMA4D,TOR1AIP1,LDHA,CD300LF,CHMP2A,GMFG,LCK,PDLIM5,PTGES3,PLCG2,B2M
TISSUES	BTO:0003091	Urogenital system	99	7090	0.23	2.15e-08	9606.ENSP00000011653,9606.ENSP00000217109,9606.ENSP00000218388,9606.ENSP00000225726,9606.ENSP00000228945,9606.ENSP00000230431,9606.ENSP00000232003,9606.ENSP00000241502,9606.ENSP00000246069,9606.ENSP00000246194,9606.ENSP00000254630,9606.ENSP00000256682,9606.ENSP00000259808,9606.ENSP00000260010,9606.ENSP00000261263,9606.ENSP00000261503,9606.ENSP00000261798,9606.ENSP00000263904,9606.ENSP00000264263,…	CD4,CSTF1,TIMP1,CCDC47,ARHGDIB,DNPH1,HRG,FYTTD1,DSTN,RALY,PTCD3,ARF3,RIPK1,TLR2,RAB21,SPECC1,CSNK1A1,STAM2,GFM1,PMM2,ABHD10,DLAT,NDUFC2,ASAP2,PDPR,H2AZ1,GUCY1A1,NPM1,TPP1,PELP1,PRDX2,HOOK3,DPY19L1,PRSS1,NUP93,RAB6A,CD84,GLS,A2M,PRPF31,ZYX,METAP2,HNRNPM,ISYNA1,PSMF1,NRF1,UBQLN2,RPLP1,GMFB,RAB3GAP2,PLXNB2,HLA-DRB1,UBA3,IARS2,NSL1,S100A4,RGS10,NRAS,SGPL1,ATP6V1G1,TMEM245,HLA-E,SEPHS1,SAMD9,RBBP7,PSI…
TISSUES	BTO:0000759	Liver	45	2125	0.41	4.84e-07	9606.ENSP00000011653,9606.ENSP00000218388,9606.ENSP00000223136,9606.ENSP00000224073,9606.ENSP00000228945,9606.ENSP00000232003,9606.ENSP00000254630,9606.ENSP00000259808,9606.ENSP00000261483,9606.ENSP00000264263,9606.ENSP00000268261,9606.ENSP00000280346,9606.ENSP00000296930,9606.ENSP00000299427,9606.ENSP00000301522,9606.ENSP00000316905,9606.ENSP00000317379,9606.ENSP00000323929,9606.ENSP00000325312,…	CD4,TIMP1,FIS1,EDF1,ARHGDIB,HRG,PTCD3,RIPK1,MAN2A1,GFM1,PMM2,DLAT,NPM1,TPP1,PRDX2,SFXN1,GLS,A2M,METAP2,HNRNPM,PSMF1,RPLP1,IARS2,SERPINC1,S100A4,GCLM,HSD17B8,RBBP7,CHD2,DYNC1I2,TST,MECP2,HLA-B,CRYZ,RAF1,PRKCA,RPL10,DNAJB11,CEBPA,LDHA,CHMP2A,TAF15,PDLIM5,PTGES3,B2M
TISSUES	BTO:0000081	Reproductive system	89	6444	0.23	1.14e-06	9606.ENSP00000011653,9606.ENSP00000217109,9606.ENSP00000218388,9606.ENSP00000225726,9606.ENSP00000228945,9606.ENSP00000241502,9606.ENSP00000246069,9606.ENSP00000246194,9606.ENSP00000254630,9606.ENSP00000256682,9606.ENSP00000259808,9606.ENSP00000260010,9606.ENSP00000261263,9606.ENSP00000261503,9606.ENSP00000261798,9606.ENSP00000263904,9606.ENSP00000264263,9606.ENSP00000268261,9606.ENSP00000273359,…	CD4,CSTF1,TIMP1,CCDC47,ARHGDIB,FYTTD1,DSTN,RALY,PTCD3,ARF3,RIPK1,TLR2,RAB21,SPECC1,CSNK1A1,STAM2,GFM1,PMM2,ABHD10,DLAT,NDUFC2,ASAP2,PDPR,H2AZ1,NPM1,TPP1,PELP1,PRDX2,HOOK3,DPY19L1,PRSS1,NUP93,RAB6A,CD84,GLS,A2M,PRPF31,ZYX,METAP2,HNRNPM,ISYNA1,PSMF1,UBQLN2,RPLP1,RAB3GAP2,PLXNB2,HLA-DRB1,UBA3,IARS2,S100A4,RGS10,SGPL1,ATP6V1G1,TMEM245,HLA-E,SEPHS1,SAMD9,RBBP7,PSIP1,DYNC1I2,PLAA,BCL2,INTS1,MECP2,HLA-B…
TISSUES	BTO:0000580	Blood cancer cell	32	1234	0.5	1.59e-06	9606.ENSP00000011653,9606.ENSP00000217515,9606.ENSP00000223136,9606.ENSP00000228945,9606.ENSP00000249299,9606.ENSP00000259808,9606.ENSP00000261263,9606.ENSP00000261798,9606.ENSP00000296930,9606.ENSP00000300249,9606.ENSP00000316905,9606.ENSP00000324422,9606.ENSP00000325376,9606.ENSP00000342681,9606.ENSP00000358548,9606.ENSP00000364898,9606.ENSP00000365817,9606.ENSP00000369424,9606.ENSP00000370114,…	CD4,TXNL1,FIS1,ARHGDIB,LSM8,RIPK1,RAB21,CSNK1A1,NPM1,MAPRE2,SFXN1,ZYX,HNRNPM,CD5,NRAS,SYK,HLA-E,RBBP7,PSIP1,BCL2,MECP2,HLA-B,RAF1,PRKCA,POLR2H,SEMA4D,LDHA,GTF2I,LCK,PTGES3,PLCG2,B2M
TISSUES	BTO:0000083	Female reproductive system	85	6111	0.23	2.36e-06	9606.ENSP00000011653,9606.ENSP00000217109,9606.ENSP00000218388,9606.ENSP00000225726,9606.ENSP00000228945,9606.ENSP00000241502,9606.ENSP00000246069,9606.ENSP00000246194,9606.ENSP00000254630,9606.ENSP00000256682,9606.ENSP00000259808,9606.ENSP00000261263,9606.ENSP00000261503,9606.ENSP00000261798,9606.ENSP00000263904,9606.ENSP00000264263,9606.ENSP00000268261,9606.ENSP00000273359,9606.ENSP00000280346,…	CD4,CSTF1,TIMP1,CCDC47,ARHGDIB,FYTTD1,DSTN,RALY,PTCD3,ARF3,RIPK1,RAB21,SPECC1,CSNK1A1,STAM2,GFM1,PMM2,ABHD10,DLAT,NDUFC2,ASAP2,PDPR,H2AZ1,NPM1,TPP1,PELP1,PRDX2,HOOK3,DPY19L1,NUP93,RAB6A,GLS,A2M,PRPF31,ZYX,METAP2,HNRNPM,ISYNA1,PSMF1,UBQLN2,RPLP1,RAB3GAP2,PLXNB2,HLA-DRB1,UBA3,IARS2,S100A4,RGS10,SGPL1,ATP6V1G1,TMEM245,HLA-E,SEPHS1,RBBP7,PSIP1,DYNC1I2,PLAA,BCL2,INTS1,MECP2,HLA-B,CRYZ,VPS53,RAF1,PRKCA…
TISSUES	BTO:0000284	Organism form	48	2542	0.36	3.38e-06	9606.ENSP00000011653,9606.ENSP00000225726,9606.ENSP00000241502,9606.ENSP00000246194,9606.ENSP00000256682,9606.ENSP00000259808,9606.ENSP00000261263,9606.ENSP00000261798,9606.ENSP00000264263,9606.ENSP00000268261,9606.ENSP00000288050,9606.ENSP00000296930,9606.ENSP00000299427,9606.ENSP00000301396,9606.ENSP00000311449,9606.ENSP00000317379,9606.ENSP00000323929,9606.ENSP00000324422,9606.ENSP00000325312,…	CD4,CCDC47,FYTTD1,RALY,ARF3,RIPK1,RAB21,CSNK1A1,GFM1,PMM2,PDPR,NPM1,TPP1,PELP1,RAB6A,GLS,A2M,ZYX,METAP2,HNRNPM,ISYNA1,NRF1,UBQLN2,PTGES2,RPLP1,RAB3GAP2,UBA3,IARS2,NSL1,SEPHS1,PSIP1,BCL2,MECP2,HLA-B,CRYZ,RAF1,RPL10,DNAJB11,NUDT5,CEBPA,TOR1AIP1,ATF7IP,LDHA,TAF15,PDLIM5,PTGES3,HDGFL2,B2M
TISSUES	BTO:0000131	Blood plasma	18	424	0.71	3.52e-06	9606.ENSP00000217515,9606.ENSP00000218388,9606.ENSP00000246069,9606.ENSP00000281419,9606.ENSP00000300249,9606.ENSP00000311449,9606.ENSP00000324422,9606.ENSP00000349727,9606.ENSP00000356671,9606.ENSP00000357704,9606.ENSP00000364898,9606.ENSP00000385828,9606.ENSP00000391311,9606.ENSP00000408695,9606.ENSP00000416523,9606.ENSP00000469240,9606.ENSP00000480359,9606.ENSP00000482075	TXNL1,TIMP1,DSTN,ASAP2,MAPRE2,RAB6A,ZYX,DOK3,SERPINC1,S100A4,SYK,TST,SEPTIN5,PRKCA,SEMA4D,CHMP2A,PDLIM5,PTGES3
TISSUES	BTO:0000753	Lymphoid tissue	36	1600	0.44	4.42e-06	9606.ENSP00000011653,9606.ENSP00000228945,9606.ENSP00000246194,9606.ENSP00000260010,9606.ENSP00000296930,9606.ENSP00000299427,9606.ENSP00000301522,9606.ENSP00000311449,9606.ENSP00000323929,9606.ENSP00000325376,9606.ENSP00000342681,9606.ENSP00000343435,9606.ENSP00000351137,9606.ENSP00000351832,9606.ENSP00000353099,9606.ENSP00000355944,9606.ENSP00000357704,9606.ENSP00000364898,9606.ENSP00000365817,…	CD4,ARHGDIB,RALY,TLR2,NPM1,TPP1,PRDX2,RAB6A,A2M,HNRNPM,CD5,YIF1B,XAB2,RAB3GAP2,HLA-DRB1,NSL1,S100A4,SYK,HLA-E,PSIP1,CHD2,DYNC1I2,AAK1,MECP2,HLA-B,RPL10,DNAJB11,SEMA4D,LDHA,RASSF5,CD300LF,LCK,PPP1R18,PTGES3,PLCG2,B2M
TISSUES	BTO:0000227	Central nervous system	81	5825	0.23	6.14e-06	9606.ENSP00000011653,9606.ENSP00000181796,9606.ENSP00000217515,9606.ENSP00000228945,9606.ENSP00000238823,9606.ENSP00000241502,9606.ENSP00000246069,9606.ENSP00000246194,9606.ENSP00000249299,9606.ENSP00000254630,9606.ENSP00000256682,9606.ENSP00000259808,9606.ENSP00000261503,9606.ENSP00000261667,9606.ENSP00000261798,9606.ENSP00000264263,9606.ENSP00000281419,9606.ENSP00000288050,9606.ENSP00000296417,…	CD4,FAM107B,TXNL1,ARHGDIB,FAM98A,FYTTD1,DSTN,RALY,LSM8,PTCD3,ARF3,RIPK1,SPECC1,KPNA3,CSNK1A1,GFM1,ASAP2,PDPR,H2AZ1,GUCY1A1,NPM1,TPP1,MAPRE2,PELP1,PRDX2,HOOK3,RNASEH2C,DPY19L1,NUP93,RAB6A,GLS,A2M,PRPF31,METAP2,HNRNPM,RPS6KA4,ISYNA1,PSMF1,BAG5,UBQLN2,PTGES2,RPLP1,GMFB,XAB2,RAB3GAP2,PLXNB2,HLA-DRB1,IARS2,SERPINC1,NDUFAF4,NRAS,SGPL1,RPRD1B,DHX16,HLA-E,RBBP7,DYNC1I2,PLAA,INTS1,AAK1,SEPTIN5,MAPK9,HLA-B…
TISSUES	BTO:0000142	Brain	80	5733	0.23	6.59e-06	9606.ENSP00000011653,9606.ENSP00000181796,9606.ENSP00000217515,9606.ENSP00000228945,9606.ENSP00000238823,9606.ENSP00000241502,9606.ENSP00000246069,9606.ENSP00000246194,9606.ENSP00000249299,9606.ENSP00000254630,9606.ENSP00000256682,9606.ENSP00000259808,9606.ENSP00000261503,9606.ENSP00000261667,9606.ENSP00000261798,9606.ENSP00000264263,9606.ENSP00000281419,9606.ENSP00000288050,9606.ENSP00000296417,…	CD4,FAM107B,TXNL1,ARHGDIB,FAM98A,FYTTD1,DSTN,RALY,LSM8,PTCD3,ARF3,RIPK1,SPECC1,KPNA3,CSNK1A1,GFM1,ASAP2,PDPR,H2AZ1,GUCY1A1,NPM1,TPP1,MAPRE2,PELP1,PRDX2,HOOK3,RNASEH2C,DPY19L1,NUP93,RAB6A,GLS,A2M,PRPF31,METAP2,HNRNPM,RPS6KA4,ISYNA1,PSMF1,BAG5,UBQLN2,PTGES2,RPLP1,GMFB,XAB2,RAB3GAP2,PLXNB2,HLA-DRB1,IARS2,NDUFAF4,NRAS,SGPL1,RPRD1B,DHX16,HLA-E,RBBP7,DYNC1I2,PLAA,INTS1,AAK1,SEPTIN5,MAPK9,HLA-B,CRYZ,RAF…
TISSUES	BTO:0000174	Embryonic structure	45	2369	0.36	7e-06	9606.ENSP00000011653,9606.ENSP00000225726,9606.ENSP00000241502,9606.ENSP00000246194,9606.ENSP00000256682,9606.ENSP00000259808,9606.ENSP00000261263,9606.ENSP00000261798,9606.ENSP00000264263,9606.ENSP00000268261,9606.ENSP00000288050,9606.ENSP00000296930,9606.ENSP00000299427,9606.ENSP00000301396,9606.ENSP00000311449,9606.ENSP00000317379,9606.ENSP00000323929,9606.ENSP00000324422,9606.ENSP00000325312,…	CD4,CCDC47,FYTTD1,RALY,ARF3,RIPK1,RAB21,CSNK1A1,GFM1,PMM2,PDPR,NPM1,TPP1,PELP1,RAB6A,GLS,A2M,ZYX,METAP2,HNRNPM,ISYNA1,UBQLN2,PTGES2,RPLP1,RAB3GAP2,UBA3,IARS2,SEPHS1,PSIP1,MECP2,HLA-B,CRYZ,RAF1,RPL10,DNAJB11,NUDT5,CEBPA,TOR1AIP1,ATF7IP,LDHA,TAF15,PDLIM5,PTGES3,HDGFL2,B2M
TISSUES	BTO:0000282	Head	88	6642	0.21	7.75e-06	9606.ENSP00000011653,9606.ENSP00000181796,9606.ENSP00000217515,9606.ENSP00000228945,9606.ENSP00000238823,9606.ENSP00000241502,9606.ENSP00000246069,9606.ENSP00000246194,9606.ENSP00000249299,9606.ENSP00000254630,9606.ENSP00000256682,9606.ENSP00000259808,9606.ENSP00000261503,9606.ENSP00000261667,9606.ENSP00000261798,9606.ENSP00000264263,9606.ENSP00000281419,9606.ENSP00000288050,9606.ENSP00000296417,…	CD4,FAM107B,TXNL1,ARHGDIB,FAM98A,FYTTD1,DSTN,RALY,LSM8,PTCD3,ARF3,RIPK1,SPECC1,KPNA3,CSNK1A1,GFM1,ASAP2,PDPR,H2AZ1,GUCY1A1,NPM1,TPP1,MAPRE2,PELP1,PRDX2,HOOK3,RNASEH2C,DPY19L1,NUP93,RAB6A,GLS,A2M,PRPF31,METAP2,HNRNPM,RPS6KA4,ISYNA1,PSMF1,BAG5,UBQLN2,PTGES2,RPLP1,GMFB,TPM1,XAB2,RAB3GAP2,PLXNB2,HLA-DRB1,IARS2,NDUFAF4,NRAS,SGPL1,RPRD1B,TMEM245,SYK,DHX16,HLA-E,RBBP7,PSIP1,DYNC1I2,PLAA,INTS1,AAK1,SEPTI…
TISSUES	BTO:0000132	Blood platelet	16	363	0.73	9.33e-06	9606.ENSP00000218388,9606.ENSP00000281419,9606.ENSP00000300249,9606.ENSP00000311449,9606.ENSP00000324422,9606.ENSP00000349727,9606.ENSP00000356671,9606.ENSP00000357704,9606.ENSP00000364898,9606.ENSP00000385828,9606.ENSP00000391311,9606.ENSP00000408695,9606.ENSP00000416523,9606.ENSP00000469240,9606.ENSP00000480359,9606.ENSP00000482075	TIMP1,ASAP2,MAPRE2,RAB6A,ZYX,DOK3,SERPINC1,S100A4,SYK,TST,SEPTIN5,PRKCA,SEMA4D,CHMP2A,PDLIM5,PTGES3
TISSUES	BTO:0001484	Nervous system	82	6016	0.22	9.33e-06	9606.ENSP00000011653,9606.ENSP00000181796,9606.ENSP00000217515,9606.ENSP00000228945,9606.ENSP00000238823,9606.ENSP00000241502,9606.ENSP00000246069,9606.ENSP00000246194,9606.ENSP00000249299,9606.ENSP00000254630,9606.ENSP00000256682,9606.ENSP00000259808,9606.ENSP00000261503,9606.ENSP00000261667,9606.ENSP00000261798,9606.ENSP00000264263,9606.ENSP00000281419,9606.ENSP00000288050,9606.ENSP00000296417,…	CD4,FAM107B,TXNL1,ARHGDIB,FAM98A,FYTTD1,DSTN,RALY,LSM8,PTCD3,ARF3,RIPK1,SPECC1,KPNA3,CSNK1A1,GFM1,ASAP2,PDPR,H2AZ1,GUCY1A1,NPM1,TPP1,MAPRE2,PELP1,PRDX2,HOOK3,RNASEH2C,DPY19L1,NUP93,RAB6A,GLS,A2M,PRPF31,METAP2,HNRNPM,RPS6KA4,ISYNA1,PSMF1,BAG5,UBQLN2,PTGES2,RPLP1,GMFB,XAB2,RAB3GAP2,PLXNB2,HLA-DRB1,IARS2,SERPINC1,NDUFAF4,NRAS,SGPL1,RPRD1B,DHX16,HLA-E,SEPHS1,RBBP7,DYNC1I2,PLAA,INTS1,AAK1,SEPTIN5,MAPK…
TISSUES	BTO:0000775	Lymphocyte	22	698	0.58	9.75e-06	9606.ENSP00000011653,9606.ENSP00000228945,9606.ENSP00000246194,9606.ENSP00000260010,9606.ENSP00000296930,9606.ENSP00000301522,9606.ENSP00000325376,9606.ENSP00000342681,9606.ENSP00000353099,9606.ENSP00000357704,9606.ENSP00000365817,9606.ENSP00000370114,9606.ENSP00000380308,9606.ENSP00000386456,9606.ENSP00000395535,9606.ENSP00000413436,9606.ENSP00000416523,9606.ENSP00000445175,9606.ENSP00000477713,…	CD4,ARHGDIB,RALY,TLR2,NPM1,PRDX2,HNRNPM,CD5,HLA-DRB1,S100A4,HLA-E,PSIP1,DYNC1I2,AAK1,MECP2,RPL10,SEMA4D,LDHA,LCK,PTGES3,PLCG2,B2M
TISSUES	BTO:0003099	Internal female genital organ	48	2804	0.32	3.7e-05	9606.ENSP00000011653,9606.ENSP00000218388,9606.ENSP00000225726,9606.ENSP00000256682,9606.ENSP00000259808,9606.ENSP00000261263,9606.ENSP00000261798,9606.ENSP00000264263,9606.ENSP00000268261,9606.ENSP00000273359,9606.ENSP00000281031,9606.ENSP00000296417,9606.ENSP00000296930,9606.ENSP00000299427,9606.ENSP00000305699,9606.ENSP00000311449,9606.ENSP00000323929,9606.ENSP00000324422,9606.ENSP00000325376,…	CD4,TIMP1,CCDC47,ARF3,RIPK1,RAB21,CSNK1A1,GFM1,PMM2,ABHD10,NDUFC2,H2AZ1,NPM1,TPP1,HOOK3,RAB6A,A2M,ZYX,HNRNPM,ISYNA1,UBQLN2,RPLP1,PLXNB2,HLA-DRB1,UBA3,IARS2,S100A4,RGS10,PSIP1,DYNC1I2,PLAA,INTS1,MECP2,HLA-B,RAF1,RPL10,DNAJB11,NUDT5,CEBPA,TOR1AIP1,LDHA,RPL28,WDR61,GTF2I,CD300LF,AP2S1,PDLIM5,B2M
TISSUES	BTO:0001271	Leukemia cell	25	1067	0.45	0.00024	9606.ENSP00000011653,9606.ENSP00000217515,9606.ENSP00000228945,9606.ENSP00000259808,9606.ENSP00000261798,9606.ENSP00000296930,9606.ENSP00000324422,9606.ENSP00000325376,9606.ENSP00000342681,9606.ENSP00000358548,9606.ENSP00000364898,9606.ENSP00000365817,9606.ENSP00000369424,9606.ENSP00000370114,9606.ENSP00000395535,9606.ENSP00000399168,9606.ENSP00000401888,9606.ENSP00000408695,9606.ENSP00000416523,…	CD4,TXNL1,ARHGDIB,RIPK1,CSNK1A1,NPM1,ZYX,HNRNPM,CD5,NRAS,SYK,HLA-E,RBBP7,PSIP1,MECP2,HLA-B,RAF1,PRKCA,SEMA4D,LDHA,GTF2I,LCK,PTGES3,PLCG2,B2M
TISSUES	BTO:0001546	Chronic lymphocytic leukemia cell	11	222	0.78	0.00029	9606.ENSP00000259808,9606.ENSP00000296930,9606.ENSP00000342681,9606.ENSP00000364898,9606.ENSP00000365817,9606.ENSP00000401888,9606.ENSP00000408695,9606.ENSP00000416523,9606.ENSP00000445175,9606.ENSP00000477713,9606.ENSP00000482457	RIPK1,NPM1,CD5,SYK,HLA-E,RAF1,PRKCA,SEMA4D,LDHA,LCK,PLCG2
TISSUES	BTO:0000988	Pancreas	18	626	0.54	0.00045	9606.ENSP00000011653,9606.ENSP00000218388,9606.ENSP00000223136,9606.ENSP00000224073,9606.ENSP00000268261,9606.ENSP00000296930,9606.ENSP00000308720,9606.ENSP00000342681,9606.ENSP00000346037,9606.ENSP00000363993,9606.ENSP00000365817,9606.ENSP00000399168,9606.ENSP00000401888,9606.ENSP00000408695,9606.ENSP00000413436,9606.ENSP00000427514,9606.ENSP00000452763,9606.ENSP00000497910	CD4,TIMP1,FIS1,EDF1,PMM2,NPM1,PRSS1,CD5,RPLP1,PSMB9,HLA-E,HLA-B,RAF1,PRKCA,RPL10,CEBPA,RPL28,B2M
TISSUES	BTO:0000772	Lymphoblast	11	240	0.75	0.00055	9606.ENSP00000296930,9606.ENSP00000301522,9606.ENSP00000325376,9606.ENSP00000353099,9606.ENSP00000357704,9606.ENSP00000380308,9606.ENSP00000413436,9606.ENSP00000445175,9606.ENSP00000482075,9606.ENSP00000482457,9606.ENSP00000497910	NPM1,PRDX2,HNRNPM,HLA-DRB1,S100A4,DYNC1I2,RPL10,LDHA,PTGES3,PLCG2,B2M
TISSUES	BTO:0000785	Lymphoma cell	10	210	0.76	0.001	9606.ENSP00000011653,9606.ENSP00000223136,9606.ENSP00000249299,9606.ENSP00000261263,9606.ENSP00000296930,9606.ENSP00000300249,9606.ENSP00000316905,9606.ENSP00000381185,9606.ENSP00000415536,9606.ENSP00000445175	CD4,FIS1,LSM8,RAB21,NPM1,MAPRE2,SFXN1,BCL2,POLR2H,LDHA
TISSUES	BTO:0000782	T-lymphocyte	11	279	0.68	0.0019	9606.ENSP00000011653,9606.ENSP00000228945,9606.ENSP00000260010,9606.ENSP00000365817,9606.ENSP00000370114,9606.ENSP00000386456,9606.ENSP00000395535,9606.ENSP00000416523,9606.ENSP00000477713,9606.ENSP00000482075,9606.ENSP00000497910	CD4,ARHGDIB,TLR2,HLA-E,PSIP1,AAK1,MECP2,SEMA4D,LCK,PTGES3,B2M
TISSUES	BTO:0001690	B-cell lymphoma cell	8	139	0.85	0.0019	9606.ENSP00000223136,9606.ENSP00000249299,9606.ENSP00000261263,9606.ENSP00000296930,9606.ENSP00000316905,9606.ENSP00000381185,9606.ENSP00000415536,9606.ENSP00000445175	FIS1,LSM8,RAB21,NPM1,SFXN1,BCL2,POLR2H,LDHA
TISSUES	BTO:0000511	Gastrointestinal tract	32	1816	0.33	0.0023	9606.ENSP00000011653,9606.ENSP00000217515,9606.ENSP00000246069,9606.ENSP00000254630,9606.ENSP00000264263,9606.ENSP00000296930,9606.ENSP00000301522,9606.ENSP00000305699,9606.ENSP00000308720,9606.ENSP00000323929,9606.ENSP00000325312,9606.ENSP00000342351,9606.ENSP00000346037,9606.ENSP00000349727,9606.ENSP00000350102,9606.ENSP00000351022,9606.ENSP00000353099,9606.ENSP00000365817,9606.ENSP00000373657,…	CD4,TXNL1,DSTN,PTCD3,GFM1,NPM1,PRDX2,HOOK3,PRSS1,A2M,METAP2,NRF1,RPLP1,DOK3,TOR4A,TPM1,HLA-DRB1,HLA-E,NCBP3,DYNC1I2,SEPTIN5,MECP2,HLA-B,RPL10,SEMA4D,PAFAH1B2,ATF7IP,LDHA,RPL28,CD300LF,PTGES3,B2M
TISSUES	BTO:0000421	Connective tissue	21	954	0.43	0.0029	9606.ENSP00000011653,9606.ENSP00000217515,9606.ENSP00000218388,9606.ENSP00000246069,9606.ENSP00000296930,9606.ENSP00000299427,9606.ENSP00000301522,9606.ENSP00000308193,9606.ENSP00000308720,9606.ENSP00000333896,9606.ENSP00000351022,9606.ENSP00000357704,9606.ENSP00000358272,9606.ENSP00000373669,9606.ENSP00000380308,9606.ENSP00000391311,9606.ENSP00000412566,9606.ENSP00000427514,9606.ENSP00000435289,…	CD4,TXNL1,TIMP1,DSTN,NPM1,TPP1,PRDX2,RNASEH2C,PRSS1,RPS6KA4,TPM1,S100A4,NDUFAF4,BORCS6,DYNC1I2,SEPTIN5,SNRPB,CEBPA,PAFAH1B2,PPP1R18,B2M
TISSUES	BTO:0000084	Vermiform appendix	4	22	1.34	0.0034	9606.ENSP00000296930,9606.ENSP00000399168,9606.ENSP00000413436,9606.ENSP00000497910	NPM1,HLA-B,RPL10,B2M
TISSUES	BTO:0000744	Lymphocytic leukemia cell	13	419	0.58	0.0034	9606.ENSP00000259808,9606.ENSP00000296930,9606.ENSP00000324422,9606.ENSP00000342681,9606.ENSP00000364898,9606.ENSP00000365817,9606.ENSP00000395535,9606.ENSP00000401888,9606.ENSP00000408695,9606.ENSP00000416523,9606.ENSP00000445175,9606.ENSP00000477713,9606.ENSP00000482457	RIPK1,NPM1,ZYX,CD5,SYK,HLA-E,MECP2,RAF1,PRKCA,SEMA4D,LDHA,LCK,PLCG2
TISSUES	BTO:0000763	Lung	26	1395	0.36	0.005	9606.ENSP00000218388,9606.ENSP00000246069,9606.ENSP00000254630,9606.ENSP00000256682,9606.ENSP00000260010,9606.ENSP00000261798,9606.ENSP00000296930,9606.ENSP00000301522,9606.ENSP00000323929,9606.ENSP00000342681,9606.ENSP00000345195,9606.ENSP00000345341,9606.ENSP00000353099,9606.ENSP00000365817,9606.ENSP00000369299,9606.ENSP00000399168,9606.ENSP00000399805,9606.ENSP00000412566,9606.ENSP00000413436,…	TIMP1,DSTN,PTCD3,ARF3,TLR2,CSNK1A1,NPM1,PRDX2,A2M,CD5,UBQLN2,PTGES2,HLA-DRB1,HLA-E,TRIM22,HLA-B,CRYZ,SNRPB,RPL10,DNAJB11,PAFAH1B2,LDHA,CD300LF,GMFG,PTGES3,B2M
TISSUES	BTO:0000058	Alimentary canal	33	2021	0.3	0.0062	9606.ENSP00000011653,9606.ENSP00000217515,9606.ENSP00000246069,9606.ENSP00000254630,9606.ENSP00000264263,9606.ENSP00000296930,9606.ENSP00000301522,9606.ENSP00000305699,9606.ENSP00000308720,9606.ENSP00000315357,9606.ENSP00000323929,9606.ENSP00000325312,9606.ENSP00000342351,9606.ENSP00000346037,9606.ENSP00000349727,9606.ENSP00000350102,9606.ENSP00000351022,9606.ENSP00000353099,9606.ENSP00000365817,…	CD4,TXNL1,DSTN,PTCD3,GFM1,NPM1,PRDX2,HOOK3,PRSS1,ARL6IP6,A2M,METAP2,NRF1,RPLP1,DOK3,TOR4A,TPM1,HLA-DRB1,HLA-E,NCBP3,DYNC1I2,SEPTIN5,MECP2,HLA-B,RPL10,SEMA4D,PAFAH1B2,ATF7IP,LDHA,RPL28,CD300LF,PTGES3,B2M
TISSUES	BTO:0000104	Lymphoma cell line	5	53	1.06	0.0062	9606.ENSP00000011653,9606.ENSP00000296930,9606.ENSP00000300249,9606.ENSP00000381185,9606.ENSP00000469240	CD4,NPM1,MAPRE2,BCL2,CHMP2A
TISSUES	BTO:0000379	Embryo	18	824	0.42	0.0101	9606.ENSP00000011653,9606.ENSP00000246194,9606.ENSP00000288050,9606.ENSP00000296930,9606.ENSP00000301396,9606.ENSP00000337746,9606.ENSP00000345341,9606.ENSP00000351832,9606.ENSP00000354340,9606.ENSP00000370114,9606.ENSP00000399805,9606.ENSP00000401888,9606.ENSP00000414398,9606.ENSP00000435365,9606.ENSP00000440440,9606.ENSP00000474096,9606.ENSP00000482075,9606.ENSP00000483345	CD4,RALY,PDPR,NPM1,PELP1,ISYNA1,PTGES2,RAB3GAP2,UBA3,PSIP1,CRYZ,RAF1,DNAJB11,TOR1AIP1,ATF7IP,TAF15,PTGES3,HDGFL2
TISSUES	BTO:0001253	Skin	22	1151	0.37	0.0121	9606.ENSP00000011653,9606.ENSP00000256682,9606.ENSP00000296417,9606.ENSP00000296930,9606.ENSP00000301522,9606.ENSP00000323929,9606.ENSP00000324422,9606.ENSP00000353099,9606.ENSP00000362298,9606.ENSP00000380308,9606.ENSP00000385722,9606.ENSP00000394560,9606.ENSP00000399168,9606.ENSP00000408695,9606.ENSP00000412566,9606.ENSP00000413436,9606.ENSP00000414202,9606.ENSP00000445175,9606.ENSP00000452763,…	CD4,ARF3,H2AZ1,NPM1,PRDX2,A2M,ZYX,HLA-DRB1,SGPL1,DYNC1I2,INTS1,MAPK9,HLA-B,PRKCA,SNRPB,RPL10,PPP6R1,LDHA,RPL28,CHMP2A,PDLIM5,B2M
TISSUES	BTO:0002144	Acute lymphoblastic leukemia cell line	4	34	1.16	0.0134	9606.ENSP00000011653,9606.ENSP00000296930,9606.ENSP00000477713,9606.ENSP00000497910	CD4,NPM1,LCK,B2M
TISSUES	BTO:0003092	Urinary system	23	1249	0.35	0.0139	9606.ENSP00000230431,9606.ENSP00000280346,9606.ENSP00000281031,9606.ENSP00000296518,9606.ENSP00000296930,9606.ENSP00000311449,9606.ENSP00000324122,9606.ENSP00000324422,9606.ENSP00000342351,9606.ENSP00000350757,9606.ENSP00000355944,9606.ENSP00000358548,9606.ENSP00000369424,9606.ENSP00000380308,9606.ENSP00000385828,9606.ENSP00000399805,9606.ENSP00000418037,9606.ENSP00000445175,9606.ENSP00000452763,…	DNPH1,DLAT,NDUFC2,GUCY1A1,NPM1,RAB6A,PRPF31,ZYX,NRF1,GMFB,NSL1,NRAS,RBBP7,DYNC1I2,TST,CRYZ,IRF5,LDHA,RPL28,AP2S1,PTGES3,HDGFL2,B2M
TISSUES	BTO:0001244	Urinary tract	23	1258	0.35	0.0148	9606.ENSP00000230431,9606.ENSP00000280346,9606.ENSP00000281031,9606.ENSP00000296518,9606.ENSP00000296930,9606.ENSP00000311449,9606.ENSP00000324122,9606.ENSP00000324422,9606.ENSP00000342351,9606.ENSP00000350757,9606.ENSP00000355944,9606.ENSP00000358548,9606.ENSP00000369424,9606.ENSP00000380308,9606.ENSP00000385828,9606.ENSP00000399805,9606.ENSP00000418037,9606.ENSP00000445175,9606.ENSP00000452763,…	DNPH1,DLAT,NDUFC2,GUCY1A1,NPM1,RAB6A,PRPF31,ZYX,NRF1,GMFB,NSL1,NRAS,RBBP7,DYNC1I2,TST,CRYZ,IRF5,LDHA,RPL28,AP2S1,PTGES3,HDGFL2,B2M
TISSUES	BTO:0001387	Tonsil	5	69	0.95	0.0165	9606.ENSP00000323929,9606.ENSP00000353099,9606.ENSP00000364898,9606.ENSP00000414398,9606.ENSP00000462309	A2M,HLA-DRB1,SYK,DNAJB11,CD300LF
TISSUES	BTO:0000203	Respiratory system	28	1707	0.3	0.017	9606.ENSP00000218388,9606.ENSP00000246069,9606.ENSP00000254630,9606.ENSP00000256682,9606.ENSP00000260010,9606.ENSP00000261667,9606.ENSP00000261798,9606.ENSP00000296930,9606.ENSP00000299427,9606.ENSP00000301522,9606.ENSP00000323929,9606.ENSP00000342681,9606.ENSP00000345195,9606.ENSP00000345341,9606.ENSP00000353099,9606.ENSP00000365817,9606.ENSP00000369299,9606.ENSP00000399168,9606.ENSP00000399805,…	TIMP1,DSTN,PTCD3,ARF3,TLR2,KPNA3,CSNK1A1,NPM1,TPP1,PRDX2,A2M,CD5,UBQLN2,PTGES2,HLA-DRB1,HLA-E,TRIM22,HLA-B,CRYZ,SNRPB,RPL10,DNAJB11,PAFAH1B2,LDHA,CD300LF,GMFG,PTGES3,B2M
TISSUES	BTO:0000431	Excretory gland	24	1385	0.32	0.0215	9606.ENSP00000230431,9606.ENSP00000280346,9606.ENSP00000281031,9606.ENSP00000296518,9606.ENSP00000296930,9606.ENSP00000311449,9606.ENSP00000316905,9606.ENSP00000324122,9606.ENSP00000324422,9606.ENSP00000355944,9606.ENSP00000358548,9606.ENSP00000367893,9606.ENSP00000369424,9606.ENSP00000380308,9606.ENSP00000381185,9606.ENSP00000385828,9606.ENSP00000399805,9606.ENSP00000413436,9606.ENSP00000418037,…	DNPH1,DLAT,NDUFC2,GUCY1A1,NPM1,RAB6A,SFXN1,PRPF31,ZYX,NSL1,NRAS,SEPHS1,RBBP7,DYNC1I2,BCL2,TST,CRYZ,RPL10,IRF5,LDHA,RPL28,AP2S1,HDGFL2,B2M
TISSUES	BTO:0000141	Bone marrow	13	528	0.48	0.0228	9606.ENSP00000218388,9606.ENSP00000238508,9606.ENSP00000261263,9606.ENSP00000261483,9606.ENSP00000296930,9606.ENSP00000323929,9606.ENSP00000356671,9606.ENSP00000358548,9606.ENSP00000363642,9606.ENSP00000373696,9606.ENSP00000445175,9606.ENSP00000497910,9606.ENSP00000498881	TIMP1,SERPINB10,RAB21,MAN2A1,NPM1,A2M,SERPINC1,NRAS,BMS1,TRIP12,LDHA,B2M,ERCC5
TISSUES	BTO:0002504	T-lymphoblastic leukemia cell line	3	18	1.31	0.0276	9606.ENSP00000011653,9606.ENSP00000296930,9606.ENSP00000477713	CD4,NPM1,LCK
TISSUES	BTO:0000254	Female reproductive gland	41	3017	0.22	0.0296	9606.ENSP00000217109,9606.ENSP00000218388,9606.ENSP00000225726,9606.ENSP00000241502,9606.ENSP00000246069,9606.ENSP00000246194,9606.ENSP00000254630,9606.ENSP00000256682,9606.ENSP00000261503,9606.ENSP00000261798,9606.ENSP00000273359,9606.ENSP00000281031,9606.ENSP00000288050,9606.ENSP00000296417,9606.ENSP00000296930,9606.ENSP00000299427,9606.ENSP00000301396,9606.ENSP00000311449,9606.ENSP00000323929,…	CSTF1,TIMP1,CCDC47,FYTTD1,DSTN,RALY,PTCD3,ARF3,SPECC1,CSNK1A1,ABHD10,NDUFC2,PDPR,H2AZ1,NPM1,TPP1,PELP1,RAB6A,A2M,PRPF31,ISYNA1,RAB3GAP2,PLXNB2,SGPL1,SEPHS1,RBBP7,PSIP1,DYNC1I2,PLAA,BCL2,HLA-B,RPL10,PPP6R1,PAFAH1B2,LDHA,RPL28,GTF2I,CD300LF,TAF15,PTGES3,B2M
TISSUES	BTO:0000082	Male reproductive system	39	2838	0.22	0.033	9606.ENSP00000217109,9606.ENSP00000241502,9606.ENSP00000246069,9606.ENSP00000246194,9606.ENSP00000254630,9606.ENSP00000256682,9606.ENSP00000260010,9606.ENSP00000261503,9606.ENSP00000261798,9606.ENSP00000263904,9606.ENSP00000288050,9606.ENSP00000296417,9606.ENSP00000296930,9606.ENSP00000299427,9606.ENSP00000301396,9606.ENSP00000308720,9606.ENSP00000311449,9606.ENSP00000312367,9606.ENSP00000323929,…	CSTF1,FYTTD1,DSTN,RALY,PTCD3,ARF3,TLR2,SPECC1,CSNK1A1,STAM2,PDPR,H2AZ1,NPM1,TPP1,PELP1,PRSS1,RAB6A,CD84,A2M,PRPF31,ISYNA1,RPLP1,RAB3GAP2,S100A4,RBBP7,PSIP1,DYNC1I2,BCL2,HLA-B,CRYZ,PRKCA,RPL10,PPP6R1,PAFAH1B2,LDHA,RPL28,TAF15,PTGES3,B2M
TISSUES	BTO:0000855	Lymph	7	177	0.68	0.033	9606.ENSP00000228945,9606.ENSP00000353099,9606.ENSP00000364898,9606.ENSP00000413436,9606.ENSP00000414202,9606.ENSP00000477713,9606.ENSP00000482457	ARHGDIB,HLA-DRB1,SYK,RPL10,PPP6R1,LCK,PLCG2
TISSUES	BTO:0000671	Kidney	19	1039	0.35	0.0411	9606.ENSP00000230431,9606.ENSP00000280346,9606.ENSP00000281031,9606.ENSP00000296518,9606.ENSP00000296930,9606.ENSP00000311449,9606.ENSP00000324122,9606.ENSP00000324422,9606.ENSP00000358548,9606.ENSP00000369424,9606.ENSP00000380308,9606.ENSP00000385828,9606.ENSP00000399805,9606.ENSP00000418037,9606.ENSP00000445175,9606.ENSP00000452763,9606.ENSP00000470176,9606.ENSP00000483345,9606.ENSP00000497910	DNPH1,DLAT,NDUFC2,GUCY1A1,NPM1,RAB6A,PRPF31,ZYX,NRAS,RBBP7,DYNC1I2,TST,CRYZ,IRF5,LDHA,RPL28,AP2S1,HDGFL2,B2M
TISSUES	BTO:0000634	Integument	31	2112	0.25	0.0426	9606.ENSP00000011653,9606.ENSP00000256682,9606.ENSP00000259808,9606.ENSP00000260010,9606.ENSP00000280346,9606.ENSP00000296417,9606.ENSP00000296930,9606.ENSP00000301522,9606.ENSP00000308720,9606.ENSP00000323929,9606.ENSP00000324422,9606.ENSP00000350102,9606.ENSP00000353099,9606.ENSP00000357704,9606.ENSP00000362298,9606.ENSP00000369292,9606.ENSP00000373657,9606.ENSP00000380308,9606.ENSP00000385722,…	CD4,ARF3,RIPK1,TLR2,DLAT,H2AZ1,NPM1,PRDX2,PRSS1,A2M,ZYX,TOR4A,HLA-DRB1,S100A4,SGPL1,SAMD9,NCBP3,DYNC1I2,INTS1,MAPK9,HLA-B,PRKCA,SNRPB,RPL10,PPP6R1,LDHA,RPL28,RASSF5,CHMP2A,PDLIM5,B2M
TISSUES	BTO:0002273	Ileocecum	5	90	0.83	0.0426	9606.ENSP00000011653,9606.ENSP00000296930,9606.ENSP00000399168,9606.ENSP00000413436,9606.ENSP00000497910	CD4,NPM1,HLA-B,RPL10,B2M
TISSUES	BTO:0003914	Interstitial cell of Cajal	7	193	0.64	0.0491	9606.ENSP00000217515,9606.ENSP00000246069,9606.ENSP00000301522,9606.ENSP00000308720,9606.ENSP00000380308,9606.ENSP00000391311,9606.ENSP00000435289	TXNL1,DSTN,PRDX2,PRSS1,DYNC1I2,SEPTIN5,PAFAH1B2
COMPARTMENTS	GOCC:0005622	Intracellular	145	11512	0.19	7.53e-15	9606.ENSP00000011653,9606.ENSP00000217109,9606.ENSP00000217515,9606.ENSP00000218388,9606.ENSP00000223136,9606.ENSP00000224073,9606.ENSP00000225726,9606.ENSP00000228945,9606.ENSP00000230431,9606.ENSP00000232003,9606.ENSP00000238508,9606.ENSP00000238823,9606.ENSP00000241502,9606.ENSP00000246194,9606.ENSP00000249299,9606.ENSP00000254630,9606.ENSP00000256682,9606.ENSP00000259808,9606.ENSP00000260010,…	CD4,CSTF1,TXNL1,TIMP1,FIS1,EDF1,CCDC47,ARHGDIB,DNPH1,HRG,SERPINB10,FAM98A,FYTTD1,RALY,LSM8,PTCD3,ARF3,RIPK1,TLR2,RAB21,MAN2A1,SPECC1,KPNA3,CSNK1A1,STAM2,GFM1,PMM2,ABHD10,DLAT,NDUFC2,ASAP2,PDPR,H2AZ1,GUCY1A1,NPM1,TPP1,MAPRE2,SNRPD1,PELP1,PRDX2,HOOK3,RNASEH2C,NUP93,RAB6A,ARL6IP6,SFXN1,GLS,A2M,PRPF31,ZYX,METAP2,HNRNPM,RPS6KA4,ISYNA1,PSMF1,BAG5,NRF1,YIF1B,UBQLN2,PTGES2,RPLP1,DOK3,TOR4A,TPM1,XAB2,RAB3…
COMPARTMENTS	GOCC:0043226	Organelle	132	10113	0.2	1.97e-12	9606.ENSP00000011653,9606.ENSP00000217109,9606.ENSP00000218388,9606.ENSP00000223136,9606.ENSP00000224073,9606.ENSP00000225726,9606.ENSP00000228945,9606.ENSP00000230431,9606.ENSP00000232003,9606.ENSP00000238508,9606.ENSP00000241502,9606.ENSP00000246069,9606.ENSP00000246194,9606.ENSP00000249299,9606.ENSP00000254630,9606.ENSP00000256682,9606.ENSP00000259808,9606.ENSP00000260010,9606.ENSP00000261263,…	CD4,CSTF1,TIMP1,FIS1,EDF1,CCDC47,ARHGDIB,DNPH1,HRG,SERPINB10,FYTTD1,DSTN,RALY,LSM8,PTCD3,ARF3,RIPK1,TLR2,RAB21,MAN2A1,SPECC1,KPNA3,CSNK1A1,STAM2,GFM1,ABHD10,DLAT,NDUFC2,ASAP2,PDPR,H2AZ1,NPM1,TPP1,MAPRE2,SNRPD1,PELP1,PRDX2,HOOK3,NUP93,RAB6A,ARL6IP6,SFXN1,GLS,A2M,PRPF31,ZYX,HNRNPM,RPS6KA4,PSMF1,NRF1,YIF1B,PTGES2,RPLP1,DOK3,TOR4A,TPM1,XAB2,HLA-DRB1,UBA3,IARS2,NSL1,SERPINC1,MNDA,S100A4,RGS10,NDUFAF4,…
COMPARTMENTS	GOCC:0043229	Intracellular organelle	128	9609	0.21	2.31e-12	9606.ENSP00000011653,9606.ENSP00000217109,9606.ENSP00000218388,9606.ENSP00000223136,9606.ENSP00000224073,9606.ENSP00000225726,9606.ENSP00000228945,9606.ENSP00000230431,9606.ENSP00000232003,9606.ENSP00000238508,9606.ENSP00000241502,9606.ENSP00000246194,9606.ENSP00000249299,9606.ENSP00000254630,9606.ENSP00000256682,9606.ENSP00000259808,9606.ENSP00000260010,9606.ENSP00000261263,9606.ENSP00000261483,…	CD4,CSTF1,TIMP1,FIS1,EDF1,CCDC47,ARHGDIB,DNPH1,HRG,SERPINB10,FYTTD1,RALY,LSM8,PTCD3,ARF3,RIPK1,TLR2,RAB21,MAN2A1,SPECC1,KPNA3,CSNK1A1,STAM2,GFM1,ABHD10,DLAT,NDUFC2,ASAP2,PDPR,H2AZ1,NPM1,TPP1,MAPRE2,SNRPD1,PELP1,HOOK3,NUP93,RAB6A,ARL6IP6,SFXN1,GLS,A2M,PRPF31,ZYX,HNRNPM,RPS6KA4,PSMF1,NRF1,YIF1B,PTGES2,RPLP1,DOK3,TOR4A,TPM1,XAB2,HLA-DRB1,UBA3,IARS2,NSL1,MNDA,S100A4,RGS10,NDUFAF4,NRAS,CUTC,SGPL1,RPRD…
COMPARTMENTS	GOCC:0043227	Membrane-bounded organelle	122	9083	0.21	2.67e-11	9606.ENSP00000011653,9606.ENSP00000217109,9606.ENSP00000218388,9606.ENSP00000223136,9606.ENSP00000224073,9606.ENSP00000225726,9606.ENSP00000230431,9606.ENSP00000232003,9606.ENSP00000238508,9606.ENSP00000241502,9606.ENSP00000246194,9606.ENSP00000249299,9606.ENSP00000254630,9606.ENSP00000256682,9606.ENSP00000259808,9606.ENSP00000260010,9606.ENSP00000261263,9606.ENSP00000261483,9606.ENSP00000261503,…	CD4,CSTF1,TIMP1,FIS1,EDF1,CCDC47,DNPH1,HRG,SERPINB10,FYTTD1,RALY,LSM8,PTCD3,ARF3,RIPK1,TLR2,RAB21,MAN2A1,SPECC1,KPNA3,CSNK1A1,STAM2,GFM1,ABHD10,DLAT,NDUFC2,ASAP2,PDPR,H2AZ1,NPM1,TPP1,SNRPD1,PELP1,PRDX2,HOOK3,NUP93,RAB6A,ARL6IP6,SFXN1,GLS,A2M,PRPF31,ZYX,HNRNPM,RPS6KA4,PSMF1,NRF1,YIF1B,PTGES2,DOK3,TOR4A,XAB2,HLA-DRB1,UBA3,IARS2,SERPINC1,MNDA,S100A4,RGS10,NDUFAF4,NRAS,CUTC,SGPL1,RPRD1B,FGR,ATP6V1G1,…
COMPARTMENTS	GOCC:0005737	Cytoplasm	114	8195	0.23	7.41e-11	9606.ENSP00000011653,9606.ENSP00000217515,9606.ENSP00000218388,9606.ENSP00000223136,9606.ENSP00000224073,9606.ENSP00000225726,9606.ENSP00000228945,9606.ENSP00000230431,9606.ENSP00000232003,9606.ENSP00000238508,9606.ENSP00000254630,9606.ENSP00000256682,9606.ENSP00000259808,9606.ENSP00000260010,9606.ENSP00000261263,9606.ENSP00000261483,9606.ENSP00000261503,9606.ENSP00000261667,9606.ENSP00000261798,…	CD4,TXNL1,TIMP1,FIS1,EDF1,CCDC47,ARHGDIB,DNPH1,HRG,SERPINB10,PTCD3,ARF3,RIPK1,TLR2,RAB21,MAN2A1,SPECC1,KPNA3,CSNK1A1,STAM2,GFM1,PMM2,ABHD10,DLAT,NDUFC2,ASAP2,PDPR,GUCY1A1,NPM1,TPP1,MAPRE2,SNRPD1,PRDX2,HOOK3,RAB6A,ARL6IP6,SFXN1,GLS,A2M,ZYX,METAP2,RPS6KA4,ISYNA1,PSMF1,BAG5,NRF1,YIF1B,UBQLN2,PTGES2,RPLP1,DOK3,TOR4A,TPM1,RAB3GAP2,HLA-DRB1,IARS2,NSL1,MNDA,S100A4,RGS10,NDUFAF4,NRAS,GCLM,CUTC,SGPL1,FGR,…
COMPARTMENTS	GOCC:0110165	Cellular anatomical entity	152	14060	0.12	2.81e-10	9606.ENSP00000011653,9606.ENSP00000217109,9606.ENSP00000217515,9606.ENSP00000218388,9606.ENSP00000223136,9606.ENSP00000224073,9606.ENSP00000225726,9606.ENSP00000228945,9606.ENSP00000230431,9606.ENSP00000232003,9606.ENSP00000238508,9606.ENSP00000241502,9606.ENSP00000246069,9606.ENSP00000246194,9606.ENSP00000249299,9606.ENSP00000254630,9606.ENSP00000256682,9606.ENSP00000259808,9606.ENSP00000260010,…	CD4,CSTF1,TXNL1,TIMP1,FIS1,EDF1,CCDC47,ARHGDIB,DNPH1,HRG,SERPINB10,FYTTD1,DSTN,RALY,LSM8,PTCD3,ARF3,RIPK1,TLR2,RAB21,MAN2A1,SPECC1,KPNA3,CSNK1A1,STAM2,GFM1,PMM2,ABHD10,DLAT,NDUFC2,ASAP2,PDPR,H2AZ1,GUCY1A1,NPM1,TPP1,MAPRE2,SNRPD1,PELP1,PRDX2,HOOK3,DPY19L1,PRSS1,NUP93,RAB6A,CD84,ARL6IP6,SFXN1,GLS,A2M,PRPF31,ZYX,METAP2,HNRNPM,RPS6KA4,ISYNA1,PSMF1,BAG5,NRF1,CD5,YIF1B,CMTM5,UBQLN2,PTGES2,RPLP1,DOK3,TO…
COMPARTMENTS	GOCC:0043231	Intracellular membrane-bounded organelle	112	8162	0.22	4.05e-10	9606.ENSP00000011653,9606.ENSP00000217109,9606.ENSP00000218388,9606.ENSP00000223136,9606.ENSP00000224073,9606.ENSP00000225726,9606.ENSP00000230431,9606.ENSP00000238508,9606.ENSP00000241502,9606.ENSP00000246194,9606.ENSP00000249299,9606.ENSP00000254630,9606.ENSP00000256682,9606.ENSP00000259808,9606.ENSP00000260010,9606.ENSP00000261263,9606.ENSP00000261483,9606.ENSP00000261503,9606.ENSP00000261667,…	CD4,CSTF1,TIMP1,FIS1,EDF1,CCDC47,DNPH1,SERPINB10,FYTTD1,RALY,LSM8,PTCD3,ARF3,RIPK1,TLR2,RAB21,MAN2A1,SPECC1,KPNA3,CSNK1A1,STAM2,GFM1,ABHD10,DLAT,NDUFC2,ASAP2,PDPR,H2AZ1,NPM1,TPP1,SNRPD1,PELP1,HOOK3,NUP93,RAB6A,ARL6IP6,SFXN1,GLS,A2M,PRPF31,ZYX,HNRNPM,RPS6KA4,PSMF1,NRF1,YIF1B,PTGES2,XAB2,HLA-DRB1,UBA3,IARS2,MNDA,S100A4,RGS10,NDUFAF4,NRAS,CUTC,SGPL1,RPRD1B,ATP6V1G1,BMS1,HSD17B8,PSMB9,SYK,DHX16,HLA-E…
COMPARTMENTS	GOCC:0005829	Cytosol	61	3054	0.39	2.28e-09	9606.ENSP00000217515,9606.ENSP00000223136,9606.ENSP00000224073,9606.ENSP00000228945,9606.ENSP00000230431,9606.ENSP00000254630,9606.ENSP00000259808,9606.ENSP00000261263,9606.ENSP00000261503,9606.ENSP00000261667,9606.ENSP00000261798,9606.ENSP00000263904,9606.ENSP00000268261,9606.ENSP00000296518,9606.ENSP00000300413,9606.ENSP00000311449,9606.ENSP00000324422,9606.ENSP00000325312,9606.ENSP00000333896,…	TXNL1,FIS1,EDF1,ARHGDIB,DNPH1,PTCD3,RIPK1,RAB21,SPECC1,KPNA3,CSNK1A1,STAM2,PMM2,GUCY1A1,SNRPD1,RAB6A,ZYX,METAP2,RPS6KA4,ISYNA1,PSMF1,BAG5,NRF1,UBQLN2,PTGES2,RPLP1,RAB3GAP2,NSL1,RGS10,NRAS,GCLM,FGR,PSMB9,SYK,SAMD9,PSIP1,BORCS6,DYNC1I2,BCL2,TST,AAK1,MAPK9,CRYZ,VPS53,RAF1,TANGO2,PRKCA,SNRPB,RPL10,PPP6R1,PAFAH1B2,LDHA,RPL28,WDR61,CHMP2A,AP2S1,LCK,PDLIM5,PTGES3,PLCG2,B2M
COMPARTMENTS	GOCC:0031982	Vesicle	45	2125	0.41	5.61e-07	9606.ENSP00000011653,9606.ENSP00000218388,9606.ENSP00000232003,9606.ENSP00000238508,9606.ENSP00000256682,9606.ENSP00000259808,9606.ENSP00000260010,9606.ENSP00000261263,9606.ENSP00000263904,9606.ENSP00000281031,9606.ENSP00000299427,9606.ENSP00000301522,9606.ENSP00000311449,9606.ENSP00000323929,9606.ENSP00000345341,9606.ENSP00000349727,9606.ENSP00000350102,9606.ENSP00000353099,9606.ENSP00000356671,…	CD4,TIMP1,HRG,SERPINB10,ARF3,RIPK1,TLR2,RAB21,STAM2,NDUFC2,TPP1,PRDX2,RAB6A,A2M,PTGES2,DOK3,TOR4A,HLA-DRB1,SERPINC1,MNDA,S100A4,NRAS,FGR,PSMB9,SYK,HLA-E,DYNC1I2,PLAA,BCL2,AAK1,SEPTIN5,HLA-B,CRYZ,VPS53,PRKCA,PAFAH1B2,LDHA,APPL2,CHMP2A,AP2S1,GMFG,LCK,PLCG2,WASHC2C,B2M
COMPARTMENTS	GOCC:0032991	Protein-containing complex	79	5325	0.26	8.71e-07	9606.ENSP00000011653,9606.ENSP00000217109,9606.ENSP00000223136,9606.ENSP00000225726,9606.ENSP00000238823,9606.ENSP00000246194,9606.ENSP00000249299,9606.ENSP00000254630,9606.ENSP00000259808,9606.ENSP00000260010,9606.ENSP00000261667,9606.ENSP00000261798,9606.ENSP00000263904,9606.ENSP00000268261,9606.ENSP00000280346,9606.ENSP00000281031,9606.ENSP00000288050,9606.ENSP00000296417,9606.ENSP00000296518,…	CD4,CSTF1,FIS1,CCDC47,FAM98A,RALY,LSM8,PTCD3,RIPK1,TLR2,KPNA3,CSNK1A1,STAM2,PMM2,DLAT,NDUFC2,PDPR,H2AZ1,GUCY1A1,NPM1,SNRPD1,PELP1,HOOK3,RNASEH2C,NUP93,ARL6IP6,GLS,PRPF31,HNRNPM,PSMF1,CD5,RPLP1,TPM1,XAB2,RAB3GAP2,PLXNB2,HLA-DRB1,UBA3,NSL1,SERPINC1,GCLM,RPRD1B,ATP6V1G1,BMS1,HSD17B8,PSMB9,SYK,DHX16,HLA-E,SEPHS1,RBBP7,PSIP1,NCBP3,BORCS6,DYNC1I2,BCL2,INTS1,TST,SEPTIN5,HLA-B,VPS53,PRKCA,SNRPB,RPL10,DNA…
COMPARTMENTS	GOCC:1903561	Extracellular vesicle	17	500	0.62	0.00025	9606.ENSP00000218388,9606.ENSP00000301522,9606.ENSP00000323929,9606.ENSP00000353099,9606.ENSP00000356671,9606.ENSP00000357704,9606.ENSP00000358548,9606.ENSP00000363993,9606.ENSP00000365817,9606.ENSP00000380460,9606.ENSP00000381185,9606.ENSP00000399168,9606.ENSP00000408695,9606.ENSP00000445175,9606.ENSP00000469240,9606.ENSP00000477713,9606.ENSP00000497910	TIMP1,PRDX2,A2M,HLA-DRB1,SERPINC1,S100A4,NRAS,PSMB9,HLA-E,PLAA,BCL2,HLA-B,PRKCA,LDHA,CHMP2A,LCK,B2M
COMPARTMENTS	GOCC:0005634	Nucleus	67	4787	0.23	0.00028	9606.ENSP00000011653,9606.ENSP00000217109,9606.ENSP00000224073,9606.ENSP00000230431,9606.ENSP00000238508,9606.ENSP00000241502,9606.ENSP00000246194,9606.ENSP00000249299,9606.ENSP00000261503,9606.ENSP00000261667,9606.ENSP00000261798,9606.ENSP00000263904,9606.ENSP00000288050,9606.ENSP00000296417,9606.ENSP00000296930,9606.ENSP00000300413,9606.ENSP00000301396,9606.ENSP00000310668,9606.ENSP00000315357,…	CD4,CSTF1,EDF1,DNPH1,SERPINB10,FYTTD1,RALY,LSM8,SPECC1,KPNA3,CSNK1A1,STAM2,PDPR,H2AZ1,NPM1,SNRPD1,PELP1,NUP93,ARL6IP6,PRPF31,ZYX,HNRNPM,RPS6KA4,NRF1,XAB2,UBA3,MNDA,S100A4,RGS10,CUTC,RPRD1B,BMS1,PSMB9,SYK,DHX16,SEPHS1,TRIM22,RBBP7,PSIP1,NCBP3,TRIP12,CHD2,PLAA,BCL2,INTS1,MAPK9,MECP2,RAF1,PRKCA,SNRPB,POLR2H,IRF5,NUDT5,WDR36,CEBPA,PAFAH1B2,TOR1AIP1,ATF7IP,LDHA,APPL2,WDR61,GTF2I,CHMP2A,TAF15,PTGES3,HD…
COMPARTMENTS	GOCC:0070013	Intracellular organelle lumen	47	2902	0.29	0.00045	9606.ENSP00000217109,9606.ENSP00000218388,9606.ENSP00000224073,9606.ENSP00000232003,9606.ENSP00000241502,9606.ENSP00000254630,9606.ENSP00000261503,9606.ENSP00000261798,9606.ENSP00000264263,9606.ENSP00000280346,9606.ENSP00000288050,9606.ENSP00000296417,9606.ENSP00000296930,9606.ENSP00000299427,9606.ENSP00000301396,9606.ENSP00000310668,9606.ENSP00000317379,9606.ENSP00000323929,9606.ENSP00000324122,…	CSTF1,TIMP1,EDF1,HRG,FYTTD1,PTCD3,SPECC1,CSNK1A1,GFM1,DLAT,PDPR,H2AZ1,NPM1,TPP1,PELP1,NUP93,GLS,A2M,PRPF31,HNRNPM,NRF1,PTGES2,TOR4A,IARS2,MNDA,RPRD1B,FGR,BMS1,HSD17B8,DHX16,TRIM22,RBBP7,PSIP1,NCBP3,TRIP12,BCL2,TST,MECP2,DNAJB11,POLR2H,WDR36,CEBPA,PAFAH1B2,WDR61,GMFG,SARS2,B2M
COMPARTMENTS	GOCC:0012505	Endomembrane system	48	3156	0.27	0.0016	9606.ENSP00000011653,9606.ENSP00000218388,9606.ENSP00000225726,9606.ENSP00000232003,9606.ENSP00000238508,9606.ENSP00000256682,9606.ENSP00000259808,9606.ENSP00000260010,9606.ENSP00000261263,9606.ENSP00000261483,9606.ENSP00000261667,9606.ENSP00000263904,9606.ENSP00000281031,9606.ENSP00000281419,9606.ENSP00000299427,9606.ENSP00000305699,9606.ENSP00000310668,9606.ENSP00000311449,9606.ENSP00000315357,…	CD4,TIMP1,CCDC47,HRG,SERPINB10,ARF3,RIPK1,TLR2,RAB21,MAN2A1,KPNA3,STAM2,NDUFC2,ASAP2,TPP1,HOOK3,NUP93,RAB6A,ARL6IP6,A2M,PSMF1,YIF1B,PTGES2,DOK3,TOR4A,HLA-DRB1,MNDA,NRAS,SGPL1,FGR,HLA-E,SEPHS1,BCL2,AAK1,SEPTIN5,HLA-B,VPS53,TANGO2,PRKCA,DNAJB11,PAFAH1B2,TOR1AIP1,APPL2,CHMP2A,AP2S1,GMFG,WASHC2C,B2M
COMPARTMENTS	GOCC:0065010	Extracellular membrane-bounded organelle	15	473	0.59	0.0016	9606.ENSP00000218388,9606.ENSP00000301522,9606.ENSP00000323929,9606.ENSP00000353099,9606.ENSP00000356671,9606.ENSP00000357704,9606.ENSP00000358548,9606.ENSP00000365817,9606.ENSP00000380460,9606.ENSP00000399168,9606.ENSP00000408695,9606.ENSP00000445175,9606.ENSP00000469240,9606.ENSP00000477713,9606.ENSP00000497910	TIMP1,PRDX2,A2M,HLA-DRB1,SERPINC1,S100A4,NRAS,HLA-E,PLAA,HLA-B,PRKCA,LDHA,CHMP2A,LCK,B2M
COMPARTMENTS	GOCC:0031410	Cytoplasmic vesicle	32	1738	0.35	0.0017	9606.ENSP00000011653,9606.ENSP00000218388,9606.ENSP00000232003,9606.ENSP00000238508,9606.ENSP00000259808,9606.ENSP00000260010,9606.ENSP00000261263,9606.ENSP00000263904,9606.ENSP00000281031,9606.ENSP00000299427,9606.ENSP00000311449,9606.ENSP00000323929,9606.ENSP00000345341,9606.ENSP00000349727,9606.ENSP00000350102,9606.ENSP00000353099,9606.ENSP00000357123,9606.ENSP00000358548,9606.ENSP00000363117,…	CD4,TIMP1,HRG,SERPINB10,RIPK1,TLR2,RAB21,STAM2,NDUFC2,TPP1,RAB6A,A2M,PTGES2,DOK3,TOR4A,HLA-DRB1,MNDA,NRAS,FGR,SYK,HLA-E,AAK1,SEPTIN5,HLA-B,VPS53,PAFAH1B2,APPL2,CHMP2A,AP2S1,GMFG,WASHC2C,B2M
COMPARTMENTS	GOCC:0005681	Spliceosomal complex	8	148	0.82	0.0047	9606.ENSP00000246194,9606.ENSP00000249299,9606.ENSP00000300413,9606.ENSP00000324122,9606.ENSP00000325376,9606.ENSP00000351137,9606.ENSP00000365625,9606.ENSP00000412566	RALY,LSM8,SNRPD1,PRPF31,HNRNPM,XAB2,DHX16,SNRPB
COMPARTMENTS	GOCC:0042611	MHC protein complex	4	22	1.34	0.0058	9606.ENSP00000353099,9606.ENSP00000365817,9606.ENSP00000399168,9606.ENSP00000497910	HLA-DRB1,HLA-E,HLA-B,B2M
COMPARTMENTS	GOCC:0070062	Extracellular exosome	13	428	0.57	0.0069	9606.ENSP00000218388,9606.ENSP00000301522,9606.ENSP00000323929,9606.ENSP00000357704,9606.ENSP00000358548,9606.ENSP00000363993,9606.ENSP00000365817,9606.ENSP00000380460,9606.ENSP00000399168,9606.ENSP00000445175,9606.ENSP00000469240,9606.ENSP00000477713,9606.ENSP00000497910	TIMP1,PRDX2,A2M,S100A4,NRAS,PSMB9,HLA-E,PLAA,HLA-B,LDHA,CHMP2A,LCK,B2M
COMPARTMENTS	GOCC:0005684	U2-type spliceosomal complex	6	83	0.94	0.0079	9606.ENSP00000249299,9606.ENSP00000300413,9606.ENSP00000324122,9606.ENSP00000351137,9606.ENSP00000365625,9606.ENSP00000412566	LSM8,SNRPD1,PRPF31,XAB2,DHX16,SNRPB
COMPARTMENTS	GOCC:0042612	MHC class I protein complex	3	8	1.66	0.0079	9606.ENSP00000365817,9606.ENSP00000399168,9606.ENSP00000497910	HLA-E,HLA-B,B2M
COMPARTMENTS	GOCC:0071005	U2-type precatalytic spliceosome	5	50	1.08	0.0079	9606.ENSP00000249299,9606.ENSP00000300413,9606.ENSP00000324122,9606.ENSP00000365625,9606.ENSP00000412566	LSM8,SNRPD1,PRPF31,DHX16,SNRPB
COMPARTMENTS	GOCC:1990904	Ribonucleoprotein complex	15	564	0.51	0.0079	9606.ENSP00000246194,9606.ENSP00000249299,9606.ENSP00000254630,9606.ENSP00000296930,9606.ENSP00000300413,9606.ENSP00000324122,9606.ENSP00000325376,9606.ENSP00000346037,9606.ENSP00000351137,9606.ENSP00000363642,9606.ENSP00000365625,9606.ENSP00000412566,9606.ENSP00000413436,9606.ENSP00000423067,9606.ENSP00000482075	RALY,LSM8,PTCD3,NPM1,SNRPD1,PRPF31,HNRNPM,RPLP1,XAB2,BMS1,DHX16,SNRPB,RPL10,WDR36,PTGES3
COMPARTMENTS	GOCC:0030141	Secretory granule	17	719	0.46	0.0088	9606.ENSP00000218388,9606.ENSP00000232003,9606.ENSP00000238508,9606.ENSP00000260010,9606.ENSP00000281031,9606.ENSP00000311449,9606.ENSP00000323929,9606.ENSP00000345341,9606.ENSP00000349727,9606.ENSP00000350102,9606.ENSP00000357123,9606.ENSP00000358548,9606.ENSP00000363117,9606.ENSP00000399168,9606.ENSP00000435289,9606.ENSP00000472249,9606.ENSP00000497910	TIMP1,HRG,SERPINB10,TLR2,NDUFC2,RAB6A,A2M,PTGES2,DOK3,TOR4A,MNDA,NRAS,FGR,HLA-B,PAFAH1B2,GMFG,B2M
COMPARTMENTS	GOCC:0046540	U4/U6 x U5 tri-snRNP complex	4	27	1.26	0.0088	9606.ENSP00000249299,9606.ENSP00000300413,9606.ENSP00000324122,9606.ENSP00000412566	LSM8,SNRPD1,PRPF31,SNRPB
COMPARTMENTS	GOCC:0099503	Secretory vesicle	18	797	0.44	0.0091	9606.ENSP00000218388,9606.ENSP00000232003,9606.ENSP00000238508,9606.ENSP00000260010,9606.ENSP00000281031,9606.ENSP00000311449,9606.ENSP00000323929,9606.ENSP00000345341,9606.ENSP00000349727,9606.ENSP00000350102,9606.ENSP00000357123,9606.ENSP00000358548,9606.ENSP00000363117,9606.ENSP00000391311,9606.ENSP00000399168,9606.ENSP00000435289,9606.ENSP00000472249,9606.ENSP00000497910	TIMP1,HRG,SERPINB10,TLR2,NDUFC2,RAB6A,A2M,PTGES2,DOK3,TOR4A,MNDA,NRAS,FGR,SEPTIN5,HLA-B,PAFAH1B2,GMFG,B2M
COMPARTMENTS	GOCC:0005615	Extracellular space	21	1027	0.4	0.0092	9606.ENSP00000011653,9606.ENSP00000218388,9606.ENSP00000232003,9606.ENSP00000301522,9606.ENSP00000308720,9606.ENSP00000323929,9606.ENSP00000353099,9606.ENSP00000356671,9606.ENSP00000357704,9606.ENSP00000358548,9606.ENSP00000363993,9606.ENSP00000365817,9606.ENSP00000380460,9606.ENSP00000395535,9606.ENSP00000399168,9606.ENSP00000408695,9606.ENSP00000445175,9606.ENSP00000469240,9606.ENSP00000477713,…	CD4,TIMP1,HRG,PRDX2,PRSS1,A2M,HLA-DRB1,SERPINC1,S100A4,NRAS,PSMB9,HLA-E,PLAA,MECP2,HLA-B,PRKCA,LDHA,CHMP2A,LCK,PLCG2,B2M
COMPARTMENTS	GOCC:0005687	U4 snRNP	3	10	1.56	0.0097	9606.ENSP00000300413,9606.ENSP00000324122,9606.ENSP00000412566	SNRPD1,PRPF31,SNRPB
COMPARTMENTS	GOCC:0098588	Bounding membrane of organelle	26	1451	0.34	0.0104	9606.ENSP00000011653,9606.ENSP00000223136,9606.ENSP00000225726,9606.ENSP00000238508,9606.ENSP00000256682,9606.ENSP00000259808,9606.ENSP00000260010,9606.ENSP00000261263,9606.ENSP00000281031,9606.ENSP00000281419,9606.ENSP00000311449,9606.ENSP00000345341,9606.ENSP00000349727,9606.ENSP00000353099,9606.ENSP00000358548,9606.ENSP00000363162,9606.ENSP00000365817,9606.ENSP00000381185,9606.ENSP00000399168,…	CD4,FIS1,CCDC47,SERPINB10,ARF3,RIPK1,TLR2,RAB21,NDUFC2,ASAP2,RAB6A,PTGES2,DOK3,HLA-DRB1,NRAS,ATP6V1G1,HLA-E,BCL2,HLA-B,VPS53,RAF1,TECPR1,APPL2,CHMP2A,AP2S1,B2M
COMPARTMENTS	GOCC:0030666	Endocytic vesicle membrane	7	135	0.8	0.0107	9606.ENSP00000011653,9606.ENSP00000353099,9606.ENSP00000365817,9606.ENSP00000399168,9606.ENSP00000446917,9606.ENSP00000470176,9606.ENSP00000497910	CD4,HLA-DRB1,HLA-E,HLA-B,APPL2,AP2S1,B2M
COMPARTMENTS	GOCC:0045335	Phagocytic vesicle	6	105	0.84	0.0187	9606.ENSP00000260010,9606.ENSP00000364898,9606.ENSP00000365817,9606.ENSP00000399168,9606.ENSP00000446917,9606.ENSP00000497910	TLR2,SYK,HLA-E,HLA-B,APPL2,B2M
COMPARTMENTS	GOCC:0030139	Endocytic vesicle	9	260	0.62	0.0223	9606.ENSP00000011653,9606.ENSP00000260010,9606.ENSP00000353099,9606.ENSP00000364898,9606.ENSP00000365817,9606.ENSP00000399168,9606.ENSP00000446917,9606.ENSP00000470176,9606.ENSP00000497910	CD4,TLR2,HLA-DRB1,SYK,HLA-E,HLA-B,APPL2,AP2S1,B2M
COMPARTMENTS	GOCC:0030659	Cytoplasmic vesicle membrane	16	723	0.43	0.0223	9606.ENSP00000011653,9606.ENSP00000238508,9606.ENSP00000259808,9606.ENSP00000260010,9606.ENSP00000261263,9606.ENSP00000281031,9606.ENSP00000311449,9606.ENSP00000349727,9606.ENSP00000353099,9606.ENSP00000358548,9606.ENSP00000365817,9606.ENSP00000399168,9606.ENSP00000446917,9606.ENSP00000469240,9606.ENSP00000470176,9606.ENSP00000497910	CD4,SERPINB10,RIPK1,TLR2,RAB21,NDUFC2,RAB6A,DOK3,HLA-DRB1,NRAS,HLA-E,HLA-B,APPL2,CHMP2A,AP2S1,B2M
COMPARTMENTS	GOCC:1902494	Catalytic complex	28	1710	0.3	0.0223	9606.ENSP00000246194,9606.ENSP00000259808,9606.ENSP00000268261,9606.ENSP00000280346,9606.ENSP00000281031,9606.ENSP00000288050,9606.ENSP00000296417,9606.ENSP00000300413,9606.ENSP00000301396,9606.ENSP00000317379,9606.ENSP00000324122,9606.ENSP00000325376,9606.ENSP00000338039,9606.ENSP00000351137,9606.ENSP00000359258,9606.ENSP00000362532,9606.ENSP00000363794,9606.ENSP00000363993,9606.ENSP00000367893,…	RALY,RIPK1,PMM2,DLAT,NDUFC2,PDPR,H2AZ1,SNRPD1,PELP1,GLS,PRPF31,HNRNPM,PSMF1,XAB2,GCLM,RPRD1B,HSD17B8,PSMB9,SEPHS1,RBBP7,DYNC1I2,BCL2,TST,SNRPB,POLR2H,PAFAH1B2,LDHA,WDR61
COMPARTMENTS	GOCC:0030176	Integral component of endoplasmic reticulum membrane	6	114	0.81	0.025	9606.ENSP00000225726,9606.ENSP00000353099,9606.ENSP00000362298,9606.ENSP00000365817,9606.ENSP00000399168,9606.ENSP00000497910	CCDC47,HLA-DRB1,SGPL1,HLA-E,HLA-B,B2M
COMPARTMENTS	GOCC:0031090	Organelle membrane	34	2290	0.26	0.0261	9606.ENSP00000011653,9606.ENSP00000223136,9606.ENSP00000225726,9606.ENSP00000238508,9606.ENSP00000254630,9606.ENSP00000256682,9606.ENSP00000259808,9606.ENSP00000260010,9606.ENSP00000261263,9606.ENSP00000281031,9606.ENSP00000281419,9606.ENSP00000310668,9606.ENSP00000311449,9606.ENSP00000315357,9606.ENSP00000316905,9606.ENSP00000345341,9606.ENSP00000349727,9606.ENSP00000353099,9606.ENSP00000358272,…	CD4,FIS1,CCDC47,SERPINB10,PTCD3,ARF3,RIPK1,TLR2,RAB21,NDUFC2,ASAP2,NUP93,RAB6A,ARL6IP6,SFXN1,PTGES2,DOK3,HLA-DRB1,NDUFAF4,NRAS,SGPL1,ATP6V1G1,HLA-E,SEPHS1,BCL2,HLA-B,VPS53,RAF1,TECPR1,TOR1AIP1,APPL2,CHMP2A,AP2S1,B2M
COMPARTMENTS	GOCC:0005654	Nucleoplasm	21	1146	0.35	0.0283	9606.ENSP00000217109,9606.ENSP00000241502,9606.ENSP00000261798,9606.ENSP00000288050,9606.ENSP00000296417,9606.ENSP00000296930,9606.ENSP00000301396,9606.ENSP00000324122,9606.ENSP00000325376,9606.ENSP00000362532,9606.ENSP00000365625,9606.ENSP00000369299,9606.ENSP00000369424,9606.ENSP00000370114,9606.ENSP00000373657,9606.ENSP00000373696,9606.ENSP00000381185,9606.ENSP00000395535,9606.ENSP00000415536,…	CSTF1,FYTTD1,CSNK1A1,PDPR,H2AZ1,NPM1,PELP1,PRPF31,HNRNPM,RPRD1B,DHX16,TRIM22,RBBP7,PSIP1,NCBP3,TRIP12,BCL2,MECP2,POLR2H,CEBPA,WDR61
COMPARTMENTS	GOCC:0000791	Euchromatin	4	43	1.05	0.0296	9606.ENSP00000296417,9606.ENSP00000301396,9606.ENSP00000370114,9606.ENSP00000453801	H2AZ1,PELP1,PSIP1,WDR61
COMPARTMENTS	GOCC:0071013	Catalytic step 2 spliceosome	5	83	0.86	0.0377	9606.ENSP00000246194,9606.ENSP00000300413,9606.ENSP00000325376,9606.ENSP00000351137,9606.ENSP00000412566	RALY,SNRPD1,HNRNPM,XAB2,SNRPB
COMPARTMENTS	GOCC:0012507	ER to Golgi transport vesicle membrane	4	47	1.01	0.0379	9606.ENSP00000353099,9606.ENSP00000365817,9606.ENSP00000399168,9606.ENSP00000497910	HLA-DRB1,HLA-E,HLA-B,B2M
COMPARTMENTS	GOCC:0030670	Phagocytic vesicle membrane	4	49	1	0.043	9606.ENSP00000365817,9606.ENSP00000399168,9606.ENSP00000446917,9606.ENSP00000497910	HLA-E,HLA-B,APPL2,B2M
COMPARTMENTS	GOCC:0034774	Secretory granule lumen	8	241	0.61	0.0473	9606.ENSP00000218388,9606.ENSP00000232003,9606.ENSP00000323929,9606.ENSP00000345341,9606.ENSP00000350102,9606.ENSP00000357123,9606.ENSP00000363117,9606.ENSP00000497910	TIMP1,HRG,A2M,PTGES2,TOR4A,MNDA,FGR,B2M
UniProt Keywords	KW-0007	Acetylation	77	3362	0.44	3.75e-16	9606.ENSP00000181796,9606.ENSP00000223136,9606.ENSP00000224073,9606.ENSP00000228945,9606.ENSP00000230431,9606.ENSP00000241502,9606.ENSP00000246069,9606.ENSP00000246194,9606.ENSP00000249299,9606.ENSP00000254630,9606.ENSP00000261263,9606.ENSP00000261667,9606.ENSP00000261798,9606.ENSP00000264263,9606.ENSP00000268261,9606.ENSP00000280346,9606.ENSP00000296417,9606.ENSP00000296930,9606.ENSP00000300249,…	FAM107B,FIS1,EDF1,ARHGDIB,DNPH1,FYTTD1,DSTN,RALY,LSM8,PTCD3,RAB21,KPNA3,CSNK1A1,GFM1,PMM2,DLAT,H2AZ1,NPM1,MAPRE2,PELP1,PRDX2,HOOK3,RNASEH2C,RAB6A,SFXN1,GLS,PRPF31,ZYX,METAP2,HNRNPM,PSMF1,YIF1B,UBQLN2,RPLP1,GMFB,TPM1,XAB2,UBA3,IARS2,S100A4,NRAS,GCLM,SGPL1,RPRD1B,ATP6V1G1,TMEM245,PSMB9,SEPHS1,RBBP7,TRIP12,DYNC1I2,PLAA,INTS1,TST,AAK1,MECP2,CRYZ,VPS53,PRKCA,POLR2H,NUDT5,CEBPA,PAFAH1B2,ATF7IP,LDHA,RPL…
UniProt Keywords	KW-0597	Phosphoprotein	110	8122	0.22	2.72e-09	9606.ENSP00000011653,9606.ENSP00000217515,9606.ENSP00000218388,9606.ENSP00000223136,9606.ENSP00000224073,9606.ENSP00000228945,9606.ENSP00000230431,9606.ENSP00000241502,9606.ENSP00000246069,9606.ENSP00000246194,9606.ENSP00000259808,9606.ENSP00000261483,9606.ENSP00000261503,9606.ENSP00000261667,9606.ENSP00000261798,9606.ENSP00000263904,9606.ENSP00000264263,9606.ENSP00000280346,9606.ENSP00000281419,…	CD4,TXNL1,TIMP1,FIS1,EDF1,ARHGDIB,DNPH1,FYTTD1,DSTN,RALY,RIPK1,MAN2A1,SPECC1,KPNA3,CSNK1A1,STAM2,GFM1,DLAT,ASAP2,GUCY1A1,NPM1,MAPRE2,PELP1,PRDX2,HOOK3,RNASEH2C,NUP93,RAB6A,CD84,ARL6IP6,GLS,PRPF31,ZYX,METAP2,HNRNPM,C16orf54,RPS6KA4,PSMF1,NRF1,CD5,YIF1B,PTGES2,RPLP1,DOK3,TOR4A,GMFB,TPM1,XAB2,RAB3GAP2,PLXNB2,NSL1,SERPINC1,RGS10,NDUFAF4,NRAS,SGPL1,RPRD1B,FGR,BMS1,TMEM245,HSD17B8,SYK,DHX16,HLA-E,RBBP7…
UniProt Keywords	KW-0945	Host-virus interaction	17	540	0.58	0.00072	9606.ENSP00000011653,9606.ENSP00000259808,9606.ENSP00000261667,9606.ENSP00000296930,9606.ENSP00000311449,9606.ENSP00000324422,9606.ENSP00000363993,9606.ENSP00000364898,9606.ENSP00000365817,9606.ENSP00000369299,9606.ENSP00000370114,9606.ENSP00000380308,9606.ENSP00000399168,9606.ENSP00000427514,9606.ENSP00000440440,9606.ENSP00000469240,9606.ENSP00000477713	CD4,RIPK1,KPNA3,NPM1,RAB6A,ZYX,PSMB9,SYK,HLA-E,TRIM22,PSIP1,DYNC1I2,HLA-B,CEBPA,ATF7IP,CHMP2A,LCK
UniProt Keywords	KW-0747	Spliceosome	8	138	0.85	0.0045	9606.ENSP00000246194,9606.ENSP00000249299,9606.ENSP00000300413,9606.ENSP00000324122,9606.ENSP00000325376,9606.ENSP00000351137,9606.ENSP00000365625,9606.ENSP00000412566	RALY,LSM8,SNRPD1,PRPF31,HNRNPM,XAB2,DHX16,SNRPB
UniProt Keywords	KW-1017	Isopeptide bond	31	1717	0.34	0.0045	9606.ENSP00000241502,9606.ENSP00000246194,9606.ENSP00000259808,9606.ENSP00000260010,9606.ENSP00000296417,9606.ENSP00000296930,9606.ENSP00000300413,9606.ENSP00000301396,9606.ENSP00000323929,9606.ENSP00000324122,9606.ENSP00000325376,9606.ENSP00000342351,9606.ENSP00000353099,9606.ENSP00000358548,9606.ENSP00000363642,9606.ENSP00000369424,9606.ENSP00000370114,9606.ENSP00000373657,9606.ENSP00000387180,…	FYTTD1,RALY,RIPK1,TLR2,H2AZ1,NPM1,SNRPD1,PELP1,A2M,PRPF31,HNRNPM,NRF1,HLA-DRB1,NRAS,BMS1,RBBP7,PSIP1,NCBP3,PTRH2,RPL10,IRF5,NUDT5,CEBPA,TOR1AIP1,ATF7IP,LDHA,RPL28,GTF2I,TAF15,PTGES3,HDGFL2
UniProt Keywords	KW-0490	MHC I	3	8	1.66	0.0094	9606.ENSP00000365817,9606.ENSP00000399168,9606.ENSP00000497910	HLA-E,HLA-B,B2M
UniProt Keywords	KW-0656	Proto-oncogene	9	225	0.69	0.0116	9606.ENSP00000261503,9606.ENSP00000296930,9606.ENSP00000358548,9606.ENSP00000363117,9606.ENSP00000381185,9606.ENSP00000401888,9606.ENSP00000408695,9606.ENSP00000474096,9606.ENSP00000477713	SPECC1,NPM1,NRAS,FGR,BCL2,RAF1,PRKCA,TAF15,LCK
UniProt Keywords	KW-0687	Ribonucleoprotein	10	278	0.64	0.0116	9606.ENSP00000246194,9606.ENSP00000249299,9606.ENSP00000254630,9606.ENSP00000300413,9606.ENSP00000324122,9606.ENSP00000325376,9606.ENSP00000346037,9606.ENSP00000412566,9606.ENSP00000413436,9606.ENSP00000452763	RALY,LSM8,PTCD3,SNRPD1,PRPF31,HNRNPM,RPLP1,SNRPB,RPL10,RPL28
UniProt Keywords	KW-0832	Ubl conjugation	37	2399	0.27	0.0116	9606.ENSP00000223136,9606.ENSP00000241502,9606.ENSP00000246069,9606.ENSP00000246194,9606.ENSP00000259808,9606.ENSP00000260010,9606.ENSP00000296417,9606.ENSP00000296930,9606.ENSP00000300413,9606.ENSP00000301396,9606.ENSP00000324122,9606.ENSP00000325376,9606.ENSP00000342351,9606.ENSP00000353099,9606.ENSP00000358548,9606.ENSP00000363117,9606.ENSP00000363642,9606.ENSP00000364898,9606.ENSP00000369299,…	FIS1,FYTTD1,DSTN,RALY,RIPK1,TLR2,H2AZ1,NPM1,SNRPD1,PELP1,PRPF31,HNRNPM,NRF1,HLA-DRB1,NRAS,FGR,BMS1,SYK,TRIM22,RBBP7,PSIP1,NCBP3,BCL2,PTRH2,RPL10,IRF5,NUDT5,CEBPA,TOR1AIP1,ATF7IP,LDHA,RPL28,GTF2I,CHMP2A,TAF15,PTGES3,HDGFL2

## Sheet: Supp Table S3
Supplementary Table S3 - Clusters of proteins from Figure 2 (Long COVID data) generated by MCL cluster analysis (inflation parameter 1.5).
Figure_Ref	#clustering method	cluster number	cluster color	gene count	protein name	protein identifier	protein description
Fig2-B	MCL	1	Red	36	B2M	9606.ENSP00000497910	Beta-2-microglobulin form pI 5.3; Component of the class I major histocompatibility complex (MHC). Involved in the presentation of peptide antigens to the immune system. Exogenously applied M.tuberculosis EsxA or EsxA-EsxB (or EsxA expressed in host) binds B2M and decreases its export to the cell surface (total protein levels do not change), probably leading to defects in class I antigen presenta…
Fig2-B	MCL	1	Red	36	BAG5	9606.ENSP00000338814	BAG family molecular chaperone regulator 5; Inhibits both auto-ubiquitination of PRKN and ubiquitination of target proteins by PRKN (By similarity). May function as a nucleotide exchange factor for HSP/HSP70, promoting ADP release, and activating Hsp70-mediated refolding.
Fig2-B	MCL	1	Red	36	BCL2	9606.ENSP00000381185	Apoptosis regulator Bcl-2; Suppresses apoptosis in a variety of cell systems including factor-dependent lymphohematopoietic and neural cells. Regulates cell death by controlling the mitochondrial membrane permeability. Appears to function in a feedback loop system with caspases. Inhibits caspase activity either by preventing the release of cytochrome c from the mitochondria and/or by binding to t…
Fig2-B	MCL	1	Red	36	CD300LF	9606.ENSP00000462309	CMRF35-like molecule 1; Acts as an inhibitory receptor for myeloid cells and mast cells. Positively regulates the phagocytosis of apoptotic cells (efferocytosis) via phosphatidylserine (PS) recognition; recognizes and binds PS as a ligand which is expressed on the surface of apoptotic cells. Plays an important role in the maintenance of immune homeostasis, by promoting macrophage-mediated efferoc…
Fig2-B	MCL	1	Red	36	CD4	9606.ENSP00000011653	T-cell surface glycoprotein CD4; Integral membrane glycoprotein that plays an essential role in the immune response and serves multiple functions in responses against both external and internal offenses. In T-cells, functions primarily as a coreceptor for MHC class II molecule:peptide complex. The antigens presented by class II peptides are derived from extracellular proteins while class I peptid…
Fig2-B	MCL	1	Red	36	CD5	9606.ENSP00000342681	T-cell surface glycoprotein CD5; May act as a receptor in regulating T-cell proliferation.
Fig2-B	MCL	1	Red	36	CD84	9606.ENSP00000312367	SLAM family member 5; Self-ligand receptor of the signaling lymphocytic activation molecule (SLAM) family. SLAM receptors triggered by homo- or heterotypic cell-cell interactions are modulating the activation and differentiation of a wide variety of immune cells and thus are involved in the regulation and interconnection of both innate and adaptive immune response. Activities are controlled by pr…
Fig2-B	MCL	1	Red	36	CEBPA	9606.ENSP00000427514	CCAAT/enhancer-binding protein alpha; Transcription factor that coordinates proliferation arrest and the differentiation of myeloid progenitors, adipocytes, hepatocytes, and cells of the lung and the placenta. Binds directly to the consensus DNA sequence 5'-T[TG]NNGNAA[TG]-3' acting as an activator on distinct target genes. During early embryogenesis, plays essential and redundant functions with …
Fig2-B	MCL	1	Red	36	CSNK1A1	9606.ENSP00000261798	Casein kinase I isoform alpha; Casein kinases are operationally defined by their preferential utilization of acidic proteins such as caseins as substrates. It can phosphorylate a large number of proteins. Participates in Wnt signaling. Phosphorylates CTNNB1 at 'Ser-45'. May phosphorylate PER1 and PER2. May play a role in segregating chromosomes during mitosis. May play a role in keratin cytoskele…
Fig2-B	MCL	1	Red	36	DOK3	9606.ENSP00000349727	Docking protein 3; DOK proteins are enzymatically inert adaptor or scaffolding proteins. They provide a docking platform for the assembly of multimolecular signaling complexes. DOK3 is a negative regulator of JNK signaling in B-cells through interaction with INPP5D/SHIP1. May modulate ABL1 function (By similarity).
Fig2-B	MCL	1	Red	36	FAM107B	9606.ENSP00000181796	Protein FAM107B; Family with sequence similarity 107 member B.
Fig2-B	MCL	1	Red	36	FGR	9606.ENSP00000363117	Tyrosine-protein kinase Fgr; Non-receptor tyrosine-protein kinase that transmits signals from cell surface receptors devoid of kinase activity and contributes to the regulation of immune responses, including neutrophil, monocyte, macrophage and mast cell functions, cytoskeleton remodeling in response to extracellular stimuli, phagocytosis, cell adhesion and migration. Promotes mast cell degranula…
Fig2-B	MCL	1	Red	36	FIS1	9606.ENSP00000223136	Mitochondrial fission 1 protein; Involved in the fragmentation of the mitochondrial network and its perinuclear clustering. Plays a minor role in the recruitment and association of the fission mediator dynamin-related protein 1 (DNM1L) to the mitochondrial surface and mitochondrial fission. Can induce cytochrome c release from the mitochondrion to the cytosol, ultimately leading to apoptosis. Als…
Fig2-B	MCL	1	Red	36	HLA-B	9606.ENSP00000399168	HLA class I histocompatibility antigen, B alpha chain; Antigen-presenting major histocompatibility complex class I (MHCI) molecule. In complex with B2M/beta 2 microglobulin displays primarily viral and tumor-derived peptides on antigen-presenting cells for recognition by alpha-beta T cell receptor (TCR) on HLA-B-restricted CD8-positive T cells, guiding antigen-specific T cell immune response to e…
Fig2-B	MCL	1	Red	36	HLA-DRB1	9606.ENSP00000353099	HLA class II histocompatibility antigen, DRB1 beta chain; A beta chain of antigen-presenting major histocompatibility complex class II (MHCII) molecule. In complex with the alpha chain HLA- DRA, displays antigenic peptides on professional antigen presenting cells (APCs) for recognition by alpha-beta T cell receptor (TCR) on HLA-DRB1-restricted CD4-positive T cells. This guides antigen-specific T …
Fig2-B	MCL	1	Red	36	HLA-E	9606.ENSP00000365817	Soluble HLA class I histocompatibility antigen, alpha chain E; Non-classical major histocompatibility class Ib molecule involved in immune self-nonself discrimination. In complex with B2M/beta-2-microglobulin binds nonamer self-peptides derived from the signal sequence of classical MHC class Ia molecules (VL9 peptides). Peptide-bound HLA- E-B2M heterotrimeric complex primarily functions as a liga…
Fig2-B	MCL	1	Red	36	HSD17B8	9606.ENSP00000363794	Estradiol 17-beta-dehydrogenase 8; NAD-dependent 17-beta-hydroxysteroid dehydrogenase with highest activity towards estradiol. Has very low activity towards testosterone. The heterotetramer with CBR4 has NADH- dependent 3-ketoacyl-acyl carrier protein reductase activity, and thereby plays a role in mitochondrial fatty acid biosynthesis. Within the heterotetramer, HSD17B8 binds NADH; CBR4 binds NA…
Fig2-B	MCL	1	Red	36	IRF5	9606.ENSP00000418037	Interferon regulatory factor 5; Transcription factor involved in the induction of interferons IFNA and INFB and inflammatory cytokines upon virus infection. Activated by TLR7 or TLR8 signaling; Belongs to the IRF family.
Fig2-B	MCL	1	Red	36	LCK	9606.ENSP00000477713	Tyrosine-protein kinase Lck; Non-receptor tyrosine-protein kinase that plays an essential role in the selection and maturation of developing T-cells in the thymus and in the function of mature T-cells. Plays a key role in T- cell antigen receptor (TCR)-linked signal transduction pathways. Constitutively associated with the cytoplasmic portions of the CD4 and CD8 surface receptors. Association of …
Fig2-B	MCL	1	Red	36	MAPK9	9606.ENSP00000394560	Mitogen-activated protein kinase 9; Serine/threonine-protein kinase involved in various processes such as cell proliferation, differentiation, migration, transformation and programmed cell death. Extracellular stimuli such as proinflammatory cytokines or physical stress stimulate the stress- activated protein kinase/c-Jun N-terminal kinase (SAP/JNK) signaling pathway. In this cascade, two dual sp…
Fig2-B	MCL	1	Red	36	MNDA	9606.ENSP00000357123	Myeloid cell nuclear differentiation antigen; May act as a transcriptional activator/repressor in the myeloid lineage. Plays a role in the granulocyte/monocyte cell-specific response to interferon. Stimulates the DNA binding of the transcriptional repressor protein YY1.
Fig2-B	MCL	1	Red	36	NRAS	9606.ENSP00000358548	GTPase NRas; Ras proteins bind GDP/GTP and possess intrinsic GTPase activity.
Fig2-B	MCL	1	Red	36	NRF1	9606.ENSP00000342351	Nuclear respiratory factor 1; Transcription factor that activates the expression of the EIF2S1 (EIF2-alpha) gene. Links the transcriptional modulation of key metabolic genes to cellular growth and development. Implicated in the control of nuclear genes required for respiration, heme biosynthesis, and mitochondrial DNA transcription and replication.
Fig2-B	MCL	1	Red	36	PLCG2	9606.ENSP00000482457	1-phosphatidylinositol 4,5-bisphosphate phosphodiesterase gamma-2; The production of the second messenger molecules diacylglycerol (DAG) and inositol 1,4,5-trisphosphate (IP3) is mediated by activated phosphatidylinositol-specific phospholipase C enzymes. It is a crucial enzyme in transmembrane signaling.
Fig2-B	MCL	1	Red	36	PRDX2	9606.ENSP00000301522	Peroxiredoxin-2; Thiol-specific peroxidase that catalyzes the reduction of hydrogen peroxide and organic hydroperoxides to water and alcohols, respectively. Plays a role in cell protection against oxidative stress by detoxifying peroxides and as sensor of hydrogen peroxide-mediated signaling events. Might participate in the signaling cascades of growth factors and tumor necrosis factor-alpha by r…
Fig2-B	MCL	1	Red	36	PRKCA	9606.ENSP00000408695	Protein kinase C alpha type; Calcium-activated, phospholipid- and diacylglycerol (DAG)- dependent serine/threonine-protein kinase that is involved in positive and negative regulation of cell proliferation, apoptosis, differentiation, migration and adhesion, tumorigenesis, cardiac hypertrophy, angiogenesis, platelet function and inflammation, by directly phosphorylating targets such as RAF1, BCL2,…
Fig2-B	MCL	1	Red	36	PSMB9	9606.ENSP00000363993	Proteasome subunit beta type-9; The proteasome is a multicatalytic proteinase complex which is characterized by its ability to cleave peptides with Arg, Phe, Tyr, Leu, and Glu adjacent to the leaving group at neutral or slightly basic pH. The proteasome has an ATP-dependent proteolytic activity. This subunit is involved in antigen processing to generate class I binding peptides. Replacement of PS…
Fig2-B	MCL	1	Red	36	PSMF1	9606.ENSP00000338039	Proteasome inhibitor PI31 subunit; Plays an important role in control of proteasome function. Inhibits the hydrolysis of protein and peptide substrates by the 20S proteasome. Also inhibits the activation of the proteasome by the proteasome regulatory proteins PA700 and PA28. Belongs to the proteasome inhibitor PI31 family.
Fig2-B	MCL	1	Red	36	RAB21	9606.ENSP00000261263	Ras-related protein Rab-21; Regulates integrin internalization and recycling, but does not influence the traffic of endosomally translocated receptors in general (By similarity). As a result, may regulate cell adhesion and migration (By similarity). During the mitosis of adherent cells, controls the endosomal trafficking of integrins which is required for the successful completion of cytokinesis.…
Fig2-B	MCL	1	Red	36	RAF1	9606.ENSP00000401888	RAF proto-oncogene serine/threonine-protein kinase; Serine/threonine-protein kinase that acts as a regulatory link between the membrane-associated Ras GTPases and the MAPK/ERK cascade, and this critical regulatory link functions as a switch determining cell fate decisions including proliferation, differentiation, apoptosis, survival and oncogenic transformation. RAF1 activation initiates a mitoge…
Fig2-B	MCL	1	Red	36	RASSF5	9606.ENSP00000462099	Ras association domain-containing protein 5; Potential tumor suppressor. Seems to be involved in lymphocyte adhesion by linking RAP1A activation upon T-cell receptor or chemokine stimulation to integrin activation. Isoform 2 stimulates lymphocyte polarization and the patch-like distribution of ITGAL/LFA-1, resulting in an enhanced adhesion to ICAM1. Together with RAP1A may participate in regulati…
Fig2-B	MCL	1	Red	36	RIPK1	9606.ENSP00000259808	Receptor-interacting serine/threonine-protein kinase 1; Serine-threonine kinase which is a key regulator of both cell death and cell survival. Exhibits kinase activity- dependent functions that trigger cell death and kinase-independent scaffold functions regulating inflammatory signaling and cell survival. Initiates ripoptocide which describes cell death that is dependent on RIPK1, be it apoptosi…
Fig2-B	MCL	1	Red	36	S100A4	9606.ENSP00000357704	S100 calcium binding protein A4.
Fig2-B	MCL	1	Red	36	SYK	9606.ENSP00000364898	Tyrosine-protein kinase SYK; Non-receptor tyrosine kinase which mediates signal transduction downstream of a variety of transmembrane receptors including classical immunoreceptors like the B-cell receptor (BCR). Regulates several biological processes including innate and adaptive immunity, cell adhesion, osteoclast maturation, platelet activation and vascular development. Assembles into signaling…
Fig2-B	MCL	1	Red	36	TIMP1	9606.ENSP00000218388	Metalloproteinase inhibitor 1; Metalloproteinase inhibitor that functions by forming one to one complexes with target metalloproteinases, such as collagenases, and irreversibly inactivates them by binding to their catalytic zinc cofactor. Acts on MMP1, MMP2, MMP3, MMP7, MMP8, MMP9, MMP10, MMP11, MMP12, MMP13 and MMP16. Does not act on MMP14. Also functions as a growth factor that regulates cell d…
Fig2-B	MCL	1	Red	36	TLR2	9606.ENSP00000260010	Toll-like receptor 2; Cooperates with LY96 to mediate the innate immune response to bacterial lipoproteins and other microbial cell wall components. Cooperates with TLR1 or TLR6 to mediate the innate immune response to bacterial lipoproteins or lipopeptides. Acts via MYD88 and TRAF6, leading to NF-kappa-B activation, cytokine secretion and the inflammatory response. May also activate immune cells…
Fig2-C	MCL	2	Salmon	15	BMS1	9606.ENSP00000363642	Ribosome biogenesis protein BMS1 homolog; May act as a molecular switch during maturation of the 40S ribosomal subunit in the nucleolus.
Fig2-C	MCL	2	Salmon	15	DHX16	9606.ENSP00000365625	Pre-mRNA-splicing factor ATP-dependent RNA helicase DHX16; Required for pre-mRNA splicing as component of the spliceosome. Contributes to pre-mRNA splicing after spliceosome formation and prior to the first transesterification reaction.
Fig2-C	MCL	2	Salmon	15	ERCC5	9606.ENSP00000498881	DNA repair protein complementing XP-G cells; Single-stranded structure-specific DNA endonuclease involved in DNA excision repair. Makes the 3'incision in DNA nucleotide excision repair (NER). Acts as a cofactor for a DNA glycosylase that removes oxidized pyrimidines from DNA. May also be involved in transcription- coupled repair of this kind of damage, in transcription by RNA polymerase II, and p…
Fig2-C	MCL	2	Salmon	15	GFM1	9606.ENSP00000264263	Elongation factor G, mitochondrial; Mitochondrial GTPase that catalyzes the GTP-dependent ribosomal translocation step during translation elongation. During this step, the ribosome changes from the pre-translocational (PRE) to the post-translocational (POST) state as the newly formed A-site-bound peptidyl-tRNA and P-site-bound deacylated tRNA move to the P and E sites, respectively. Catalyzes the…
Fig2-C	MCL	2	Salmon	15	HNRNPM	9606.ENSP00000325376	Heterogeneous nuclear ribonucleoprotein M; Pre-mRNA binding protein in vivo, binds avidly to poly(G) and poly(U) RNA homopolymers in vitro. Involved in splicing. Acts as a receptor for carcinoembryonic antigen in Kupffer cells, may initiate a series of signaling events leading to tyrosine phosphorylation of proteins and induction of IL-1 alpha, IL-6, IL-10 and tumor necrosis factor alpha cytokine…
Fig2-C	MCL	2	Salmon	15	LSM8	9606.ENSP00000249299	U6 snRNA-associated Sm-like protein LSm8; Plays role in pre-mRNA splicing as component of the U4/U6-U5 tri-snRNP complex that is involved in spliceosome assembly, and as component of the precatalytic spliceosome (spliceosome B complex). The heptameric LSM2-8 complex binds specifically to the 3'-terminal U-tract of U6 snRNA.
Fig2-C	MCL	2	Salmon	15	PELP1	9606.ENSP00000301396	Proline-, glutamic acid- and leucine-rich protein 1; Coactivator of estrogen receptor-mediated transcription and a corepressor of other nuclear hormone receptors and sequence-specific transcription factors. Plays a role in estrogen receptor (ER) genomic activity when present in the nuclear compartment by activating the ER target genes in a hormonal stimulation dependent manner. Can facilitate ER …
Fig2-C	MCL	2	Salmon	15	PRPF31	9606.ENSP00000324122	U4/U6 small nuclear ribonucleoprotein Prp31; Involved in pre-mRNA splicing as component of the spliceosome. Required for the assembly of the U4/U5/U6 tri-snRNP complex, one of the building blocks of the spliceosome.
Fig2-C	MCL	2	Salmon	15	PTCD3	9606.ENSP00000254630	Pentatricopeptide repeat domain-containing protein 3, mitochondrial; Mitochondrial RNA-binding protein that has a role in mitochondrial translation.
Fig2-C	MCL	2	Salmon	15	RALY	9606.ENSP00000246194	RNA-binding protein Raly; RNA-binding protein that acts as a transcriptional cofactor for cholesterol biosynthetic genes in the liver. Binds the lipid- responsive non-coding RNA LeXis and is required for LeXis-mediated effect on cholesterogenesis (By similarity). May be a heterogeneous nuclear ribonucleoprotein (hnRNP).
Fig2-C	MCL	2	Salmon	15	SNRPB	9606.ENSP00000412566	Small nuclear ribonucleoprotein-associated proteins B and B; Plays role in pre-mRNA splicing as core component of the SMN- Sm complex that mediates spliceosomal snRNP assembly and as component of the spliceosomal U1, U2, U4 and U5 small nuclear ribonucleoproteins (snRNPs), the building blocks of the spliceosome. Component of both the pre-catalytic spliceosome B complex and activated spliceosome C…
Fig2-C	MCL	2	Salmon	15	SNRPD1	9606.ENSP00000300413	Small nuclear ribonucleoprotein Sm D1; Plays role in pre-mRNA splicing as core component of the SMN- Sm complex that mediates spliceosomal snRNP assembly and as component of the spliceosomal U1, U2, U4 and U5 small nuclear ribonucleoproteins (snRNPs), the building blocks of the spliceosome. Component of both the pre-catalytic spliceosome B complex and activated spliceosome C complexes. Is also a …
Fig2-C	MCL	2	Salmon	15	TAF15	9606.ENSP00000474096	TATA-binding protein-associated factor 2N; RNA and ssDNA-binding protein that may play specific roles during transcription initiation at distinct promoters. Can enter the preinitiation complex together with the RNA polymerase II (Pol II).
Fig2-C	MCL	2	Salmon	15	WDR36	9606.ENSP00000423067	WD repeat-containing protein 36; Involved in the nucleolar processing of SSU 18S rRNA. Involved in T-cell activation and highly coregulated with IL2.
Fig2-C	MCL	2	Salmon	15	XAB2	9606.ENSP00000351137	Pre-mRNA-splicing factor SYF1; Involved in pre-mRNA splicing as component of the spliceosome. Involved in transcription-coupled repair (TCR), transcription and pre-mRNA splicing. Belongs to the crooked-neck family.
Fig2-D	MCL	3	Brown	13	CHD2	9606.ENSP00000377747	Chromodomain-helicase-DNA-binding protein 2; DNA-binding helicase that specifically binds to the promoter of target genes, leading to chromatin remodeling, possibly by promoting deposition of histone H3.3. Involved in myogenesis via interaction with MYOD1: binds to myogenic gene regulatory sequences and mediates incorporation of histone H3.3 prior to the onset of myogenic gene expression, promoti…
Fig2-D	MCL	3	Brown	13	CSTF1	9606.ENSP00000217109	Cleavage stimulation factor subunit 1; One of the multiple factors required for polyadenylation and 3'-end cleavage of mammalian pre-mRNAs. May be responsible for the interaction of CSTF with other factors to form a stable complex on the pre-mRNA.
Fig2-D	MCL	3	Brown	13	GTF2I	9606.ENSP00000460070	General transcription factor II-I; Interacts with the basal transcription machinery by coordinating the formation of a multiprotein complex at the C-FOS promoter, and linking specific signal responsive activator complexes. Promotes the formation of stable high-order complexes of SRF and PHOX1 and interacts cooperatively with PHOX1 to promote serum-inducible transcription of a reporter gene derive…
Fig2-D	MCL	3	Brown	13	H2AZ1	9606.ENSP00000296417	Histone H2A.Z; Variant histone H2A which replaces conventional H2A in a subset of nucleosomes. Nucleosomes wrap and compact DNA into chromatin, limiting DNA accessibility to the cellular machineries which require DNA as a template. Histones thereby play a central role in transcription regulation, DNA repair, DNA replication and chromosomal stability. DNA accessibility is regulated via a complex s…
Fig2-D	MCL	3	Brown	13	INTS1	9606.ENSP00000385722	Integrator complex subunit 1; Component of the Integrator (INT) complex, a complex involved in the small nuclear RNAs (snRNA) U1 and U2 transcription and in their 3'-box-dependent processing. The Integrator complex is associated with the C-terminal domain (CTD) of RNA polymerase II largest subunit (POLR2A) and is recruited to the U1 and U2 snRNAs genes (Probable). Mediates recruitment of cytoplas…
Fig2-D	MCL	3	Brown	13	ISYNA1	9606.ENSP00000337746	Inositol-3-phosphate synthase 1; Key enzyme in myo-inositol biosynthesis pathway that catalyzes the conversion of glucose 6-phosphate to 1-myo-inositol 1- phosphate in a NAD-dependent manner. Rate-limiting enzyme in the synthesis of all inositol-containing compounds.
Fig2-D	MCL	3	Brown	13	MECP2	9606.ENSP00000395535	Methyl-CpG-binding protein 2; Chromosomal protein that binds to methylated DNA. It can bind specifically to a single methyl-CpG pair. It is not influenced by sequences flanking the methyl-CpGs. Mediates transcriptional repression through interaction with histone deacetylase and the corepressor SIN3A. Binds both 5-methylcytosine (5mC) and 5-hydroxymethylcytosine (5hmC)- containing DNA, with a pref…
Fig2-D	MCL	3	Brown	13	NPM1	9606.ENSP00000296930	Nucleophosmin; Involved in diverse cellular processes such as ribosome biogenesis, centrosome duplication, protein chaperoning, histone assembly, cell proliferation, and regulation of tumor suppressors p53/TP53 and ARF. Binds ribosome presumably to drive ribosome nuclear export. Associated with nucleolar ribonucleoprotein structures and bind single-stranded nucleic acids. Acts as a chaperonin for…
Fig2-D	MCL	3	Brown	13	POLR2H	9606.ENSP00000415536	DNA-directed RNA polymerases I, II, and III subunit RPABC3; DNA-dependent RNA polymerase catalyzes the transcription of DNA into RNA using the four ribonucleoside triphosphates as substrates. Common component of RNA polymerases I, II and III which synthesize ribosomal RNA precursors, mRNA precursors and many functional non- coding RNAs, and small RNAs, such as 5S rRNA and tRNAs, respectively. Bel…
Fig2-D	MCL	3	Brown	13	PSIP1	9606.ENSP00000370114	PC4 and SFRS1-interacting protein; Transcriptional coactivator involved in neuroepithelial stem cell differentiation and neurogenesis. Involved in particular in lens epithelial cell gene regulation and stress responses. May play an important role in lens epithelial to fiber cell terminal differentiation. May play a protective role during stress-induced apoptosis. Isoform 2 is a more general and s…
Fig2-D	MCL	3	Brown	13	RBBP7	9606.ENSP00000369424	Histone-binding protein RBBP7; Core histone-binding subunit that may target chromatin remodeling factors, histone acetyltransferases and histone deacetylases to their histone substrates in a manner that is regulated by nucleosomal DNA. Component of several complexes which regulate chromatin metabolism. These include the type B histone acetyltransferase (HAT) complex, which is required for chromat…
Fig2-D	MCL	3	Brown	13	RPRD1B	9606.ENSP00000362532	Regulation of nuclear pre-mRNA domain-containing protein 1B; Interacts with phosphorylated C-terminal heptapeptide repeat domain (CTD) of the largest RNA polymerase II subunit POLR2A, and participates in dephosphorylation of the CTD by RPAP2. Transcriptional regulator which enhances expression of CCND1. Promotes binding of RNA polymerase II to the CCDN1 promoter and to the termination region befo…
Fig2-D	MCL	3	Brown	13	WDR61	9606.ENSP00000453801	WD repeat-containing protein 61, N-terminally processed; Component of the PAF1 complex (PAF1C) which has multiple functions during transcription by RNA polymerase II and is implicated in regulation of development and maintenance of embryonic stem cell pluripotency. PAF1C associates with RNA polymerase II through interaction with POLR2A CTD non-phosphorylated and 'Ser-2'- and 'Ser- 5'-phosphorylat…
	MCL	4	Yellow	9	ARF3	9606.ENSP00000256682	ADP-ribosylation factor 3; GTP-binding protein that functions as an allosteric activator of the cholera toxin catalytic subunit, an ADP-ribosyltransferase. Involved in protein trafficking; may modulate vesicle budding and uncoating within the Golgi apparatus; Belongs to the small GTPase superfamily. Arf family.
	MCL	4	Yellow	9	DYNC1I2	9606.ENSP00000380308	Cytoplasmic dynein 1 intermediate chain 2; Acts as one of several non-catalytic accessory components of the cytoplasmic dynein 1 complex that are thought to be involved in linking dynein to cargos and to adapter proteins that regulate dynein function. Cytoplasmic dynein 1 acts as a motor for the intracellular retrograde motility of vesicles and organelles along microtubules. The intermediate chai…
	MCL	4	Yellow	9	HOOK3	9606.ENSP00000305699	Protein Hook homolog 3; Probably serves as a target for the spiC protein from Salmonella typhimurium, which inactivates it, leading to a strong alteration in cellular trafficking (By similarity). Component of the FTS/Hook/FHIP complex (FHF complex). The FHF complex may function to promote vesicle trafficking and/or fusion via the homotypic vesicular protein sorting complex (the HOPS complex). May…
	MCL	4	Yellow	9	MAN2A1	9606.ENSP00000261483	Alpha-mannosidase 2; Catalyzes the first committed step in the biosynthesis of complex N-glycans. It controls conversion of high mannose to complex N- glycans; the final hydrolytic step in the N-glycan maturation pathway.
	MCL	4	Yellow	9	MAPRE2	9606.ENSP00000300249	Microtubule-associated protein RP/EB family member 2; May be involved in microtubule polymerization, and spindle function by stabilizing microtubules and anchoring them at centrosomes. May play a role in cell migration (By similarity); Belongs to the MAPRE family.
	MCL	4	Yellow	9	RAB3GAP2	9606.ENSP00000351832	Rab3 GTPase-activating protein non-catalytic subunit; Regulatory subunit of a GTPase activating protein that has specificity for Rab3 subfamily (RAB3A, RAB3B, RAB3C and RAB3D). Rab3 proteins are involved in regulated exocytosis of neurotransmitters and hormones. Rab3 GTPase-activating complex specifically converts active Rab3-GTP to the inactive form Rab3-GDP. Required for normal eye and brain de…
	MCL	4	Yellow	9	RAB6A	9606.ENSP00000311449	Ras-related protein Rab-6A; Protein transport. Regulator of membrane traffic from the Golgi apparatus towards the endoplasmic reticulum (ER). Has a low GTPase activity. Involved in COPI-independent retrograde transport from the Golgi to the ER ; Belongs to the small GTPase superfamily. Rab family.
	MCL	4	Yellow	9	TRIP12	9606.ENSP00000373696	E3 ubiquitin-protein ligase TRIP12; E3 ubiquitin-protein ligase involved in ubiquitin fusion degradation (UFD) pathway and regulation of DNA repair. Part of the ubiquitin fusion degradation (UFD) pathway, a process that mediates ubiquitination of protein at their N-terminus, regardless of the presence of lysine residues in target proteins. Acts as a key regulator of DNA damage response by acting …
	MCL	4	Yellow	9	VPS53	9606.ENSP00000401435	Vacuolar protein sorting-associated protein 53 homolog; Acts as component of the GARP complex that is involved in retrograde transport from early and late endosomes to the trans-Golgi network (TGN). The GARP complex is required for the maintenance of the cycling of mannose 6-phosphate receptors between the TGN and endosomes, this cycling is necessary for proper lysosomal sorting of acid hydrolase…
	MCL	5	Dark Golden Rod	8	AAK1	9606.ENSP00000386456	AP2-associated protein kinase 1; Regulates clathrin-mediated endocytosis by phosphorylating the AP2M1/mu2 subunit of the adaptor protein complex 2 (AP-2) which ensures high affinity binding of AP-2 to cargo membrane proteins during the initial stages of endocytosis. Isoform 1 and isoform 2 display similar levels of kinase activity towards AP2M1. Regulates phosphorylation of other AP-2 subunits as…
	MCL	5	Dark Golden Rod	8	AP2S1	9606.ENSP00000470176	AP-2 complex subunit sigma; Component of the adaptor protein complex 2 (AP-2). Adaptor protein complexes function in protein Transport via Transport vesicles in different membrane traffic pathways. Adaptor protein complexes are vesicle coat components and appear to be involved in cargo selection and vesicle formation. AP-2 is involved in clathrin-dependent endocytosis in which cargo proteins are …
	MCL	5	Dark Golden Rod	8	ATP6V1G1	9606.ENSP00000363162	V-type proton ATPase subunit G 1; Catalytic subunit of the peripheral V1 complex of vacuolar ATPase (V-ATPase). V-ATPase is responsible for acidifying a variety of intracellular compartments in eukaryotic cells. In aerobic conditions, involved in intracellular iron homeostasis, thus triggering the activity of Fe(2+) prolyl hydroxylase (PHD) enzymes, and leading to HIF1A hydroxylation and subseque…
	MCL	5	Dark Golden Rod	8	CHMP2A	9606.ENSP00000469240	Charged multivesicular body protein 2a; Probable core component of the endosomal sorting required for transport complex III (ESCRT-III) which is involved in multivesicular bodies (MVBs) formation and sorting of endosomal cargo proteins into MVBs. MVBs contain intraluminal vesicles (ILVs) that are generated by invagination and scission from the limiting membrane of the endosome and mostly are deli…
	MCL	5	Dark Golden Rod	8	PLAA	9606.ENSP00000380460	Phospholipase A-2-activating protein; Plays a role in protein ubiquitination, sorting and degradation through its association with VCP. Involved in ubiquitin-mediated membrane proteins trafficking to late endosomes in an ESCRT-dependent manner, and hence plays a role in synaptic vesicle recycling (By similarity). May play a role in macroautophagy, regulating for instance the clearance of damaged …
	MCL	5	Dark Golden Rod	8	RPS6KA4	9606.ENSP00000333896	Ribosomal protein S6 kinase alpha-4; Serine/threonine-protein kinase that is required for the mitogen or stress-induced phosphorylation of the transcription factors CREB1 and ATF1 and for the regulation of the transcription factor RELA, and that contributes to gene activation by histone phosphorylation and functions in the regulation of inflammatory genes. Phosphorylates CREB1 and ATF1 in respons…
	MCL	5	Dark Golden Rod	8	STAM2	9606.ENSP00000263904	Signal transducing adapter molecule 2; Involved in intracellular signal transduction mediated by cytokines and growth factors. Upon IL-2 and GM-CSL stimulation, it plays a role in signaling leading to DNA synthesis and MYC induction. May also play a role in T-cell development. Involved in down-regulation of receptor tyrosine kinase via multivesicular body (MVBs) when complexed with HGS (ESCRT-0 c…
	MCL	5	Dark Golden Rod	8	UBQLN2	9606.ENSP00000345195	Ubiquilin-2; Plays an important role in the regulation of different protein degradation mechanisms and pathways including ubiquitin- proteasome system (UPS), autophagy and the endoplasmic reticulum- associated protein degradation (ERAD) pathway. Mediates the proteasomal targeting of misfolded or accumulated proteins for degradation by binding (via UBA domain) to their polyubiquitin chains and by …
	MCL	6	Khaki	6	DLAT	9606.ENSP00000280346	Pyruvate dehydrogenase E2 component (dihydrolipoamide acetyltransferase); The pyruvate dehydrogenase complex catalyzes the overall conversion of pyruvate to acetyl-CoA and CO(2), and thereby links the glycolytic pathway to the tricarboxylic cycle.
	MCL	6	Khaki	6	IARS2	9606.ENSP00000355889	Isoleucine--tRNA ligase, mitochondrial; isoleucyl-tRNA synthetase 2, mitochondrial.
	MCL	6	Khaki	6	NSL1	9606.ENSP00000355944	Kinetochore-associated protein NSL1 homolog; Part of the MIS12 complex which is required for normal chromosome alignment and segregation and kinetochore formation during mitosis.
	MCL	6	Khaki	6	PDPR	9606.ENSP00000288050	Pyruvate dehydrogenase phosphatase regulatory subunit, mitochondrial; Decreases the sensitivity of PDP1 to magnesium ions, and this inhibition is reversed by the polyamine spermine; Belongs to the GcvT family.
	MCL	6	Khaki	6	SARS2	9606.ENSP00000472847	Serine--tRNA ligase, mitochondrial; Catalyzes the attachment of serine to tRNA(Ser). Is also probably able to aminoacylate tRNA(Sec) with serine, to form the misacylated tRNA L-seryl-tRNA(Sec), which will be further converted into selenocysteinyl-tRNA(Sec).
	MCL	6	Khaki	6	SEPHS1	9606.ENSP00000367893	Selenide, water dikinase 1; Synthesizes selenophosphate from selenide and ATP.
Cluster 7	MCL	7	Olive Drab	6	EDF1	9606.ENSP00000224073	Endothelial differentiation-related factor 1; Transcriptional coactivator stimulating NR5A1 and ligand- dependent NR1H3/LXRA and PPARG transcriptional activities. Enhances the DNA-binding activity of ATF1, ATF2, CREB1 and NR5A1. Regulates nitric oxid synthase activity probably by sequestering calmodulin in the cytoplasm. May function in endothelial cells differentiation, hormone- induced cardiomy…
Cluster 7	MCL	7	Olive Drab	6	METAP2	9606.ENSP00000325312	Methionine aminopeptidase 2; Cotranslationally removes the N-terminal methionine from nascent proteins. The N-terminal methionine is often cleaved when the second residue in the primary sequence is small and uncharged (Met- Ala-, Cys, Gly, Pro, Ser, Thr, or Val). The catalytic activity of human METAP2 toward Met-Val peptides is consistently two orders of magnitude higher than that of METAP1, sugg…
Cluster 7	MCL	7	Olive Drab	6	PTRH2	9606.ENSP00000387180	Peptidyl-tRNA hydrolase 2, mitochondrial; The natural substrate for this enzyme may be peptidyl-tRNAs which drop off the ribosome during protein synthesis; Belongs to the PTH2 family.
Cluster 7	MCL	7	Olive Drab	6	RPL10	9606.ENSP00000413436	60S ribosomal protein L10; Component of the large ribosomal subunit. Plays a role in the formation of actively translating ribosomes. May play a role in the embryonic brain development.
Cluster 7	MCL	7	Olive Drab	6	RPL28	9606.ENSP00000452763	60S ribosomal protein L28; Component of the large ribosomal subunit. Belongs to the eukaryotic ribosomal protein eL28 family.
Cluster 7	MCL	7	Olive Drab	6	RPLP1	9606.ENSP00000346037	60S acidic ribosomal protein P1; Plays an important role in the elongation step of protein synthesis; Belongs to the eukaryotic ribosomal protein P1/P2 family.
	MCL	8	Light Green 2	6	CRYZ	9606.ENSP00000399805	Quinone oxidoreductase; Does not have alcohol dehydrogenase activity. Binds NADP and acts through a one-electron transfer process. Orthoquinones, such as 1,2-naphthoquinone or 9,10-phenanthrenequinone, are the best substrates (in vitro). May act in the detoxification of xenobiotics. Interacts with (AU)-rich elements (ARE) in the 3'-UTR of target mRNA species. Enhances the stability of mRNA coding…
	MCL	8	Light Green 2	6	GCLM	9606.ENSP00000359258	Glutamate-cysteine ligase modifier subunit; Belongs to the aldo/keto reductase family. Glutamate-- cysteine ligase light chain subfamily.
	MCL	8	Light Green 2	6	GLS	9606.ENSP00000317379	Glutaminase kidney isoform, mitochondrial 65 kDa chain; Catalyzes the first reaction in the primary pathway for the renal catabolism of glutamine. Plays a role in maintaining acid-base homeostasis. Regulates the levels of the neurotransmitter glutamate, the main excitatory neurotransmitter in the brain ; Belongs to the glutaminase family.
	MCL	8	Light Green 2	6	LDHA	9606.ENSP00000445175	Lactate dehydrogenase A; Belongs to the LDH/MDH superfamily. LDH family.
	MCL	8	Light Green 2	6	TST	9606.ENSP00000385828	Thiosulfate sulfurtransferase; Formation of iron-sulfur complexes, cyanide detoxification or modification of sulfur-containing enzymes. Other thiol compounds, besides cyanide, can act as sulfur ion acceptors. Also has weak mercaptopyruvate sulfurtransferase (MST) activity (By similarity). Together with MRPL18, acts as a mitochondrial import factor for the cytosolic 5S rRNA. Only the nascent unfol…
	MCL	8	Light Green 2	6	UBA3	9606.ENSP00000354340	NEDD8-activating enzyme E1 catalytic subunit; Catalytic subunit of the dimeric UBA3-NAE1 E1 enzyme. E1 activates NEDD8 by first adenylating its C-terminal glycine residue with ATP, thereafter linking this residue to the side chain of the catalytic cysteine, yielding a NEDD8-UBA3 thioester and free AMP. E1 finally transfers NEDD8 to the catalytic cysteine of UBE2M. Down- regulates steroid receptor…
	MCL	9	Green	5	CCDC47	9606.ENSP00000225726	Coiled-coil domain-containing protein 47; Involved in the regulation of calcium ion homeostasis in the endoplasmic reticulum. Required for proper protein degradation via the ERAD pathway. Has an essential role in the maintenance of endoplasmic reticulum organization during embryogenesis (By similarity).
	MCL	9	Green	5	DNAJB11	9606.ENSP00000414398	DnaJ homolog subfamily B member 11; As a co-chaperone for HSPA5 it is required for proper folding, trafficking or degradation of proteins. Binds directly to both unfolded proteins that are substrates for ERAD and nascent unfolded peptide chains, but dissociates from the HSPA5-unfolded protein complex before folding is completed. May help recruiting HSPA5 and other chaperones to the substrate. Sti…
	MCL	9	Green	5	PTGES2	9606.ENSP00000345341	Prostaglandin E synthase 2 truncated form; Isomerase that catalyzes the conversion of PGH2 into the more stable prostaglandin E2 (PGE2).
	MCL	9	Green	5	PTGES3	9606.ENSP00000482075	Prostaglandin E synthase 3; Cytosolic prostaglandin synthase that catalyzes the oxidoreduction of prostaglandin endoperoxide H2 (PGH2) to prostaglandin E2 (PGE2). Molecular chaperone that localizes to genomic response elements in a hormone-dependent manner and disrupts receptor-mediated transcriptional activation, by promoting disassembly of transcriptional regulatory complexes. Facilitates HIF a…
	MCL	9	Green	5	TXNL1	9606.ENSP00000217515	Thioredoxin-like protein 1; Active thioredoxin with a redox potential of about -250 mV.
	MCL	10	Light Green	5	A2M	9606.ENSP00000323929	Alpha-2-macroglobulin; Is able to inhibit all four classes of proteinases by a unique 'trapping' mechanism. This protein has a peptide stretch, called the 'bait region' which contains specific cleavage sites for different proteinases. When a proteinase cleaves the bait region, a conformational change is induced in the protein which traps the proteinase. The entrapped enzyme remains active against…
	MCL	10	Light Green	5	HRG	9606.ENSP00000232003	Histidine-rich glycoprotein; Plasma glycoprotein that binds a number of ligands such as heme, heparin, heparan sulfate, thrombospondin, plasminogen, and divalent metal ions. Binds heparin and heparin/glycosaminoglycans in a zinc-dependent manner. Binds heparan sulfate on the surface of liver, lung, kidney and heart endothelial cells. Binds to N-sulfated polysaccharide chains on the surface of liv…
	MCL	10	Light Green	5	PMM2	9606.ENSP00000268261	Phosphomannomutase 2; Involved in the synthesis of the GDP-mannose and dolichol- phosphate-mannose required for a number of critical mannosyl transfer reactions.
	MCL	10	Light Green	5	PRSS1	9606.ENSP00000308720	Alpha-trypsin chain 1; Has activity against the synthetic substrates Boc-Phe-Ser- Arg-Mec, Boc-Leu-Thr-Arg-Mec, Boc-Gln-Ala-Arg-Mec and Boc-Val-Pro-Arg- Mec. The single-chain form is more active than the two-chain form against all of these substrates; Belongs to the peptidase S1 family.
	MCL	10	Light Green	5	SERPINC1	9606.ENSP00000356671	Antithrombin-III; Most important serine protease inhibitor in plasma that regulates the blood coagulation cascade. AT-III inhibits thrombin, matriptase-3/TMPRSS7, as well as factors IXa, Xa and XIa. Its inhibitory activity is greatly enhanced in the presence of heparin.
	MCL	11	Blue	4	FYTTD1	9606.ENSP00000241502	UAP56-interacting factor; Required for mRNA export from the nucleus to the cytoplasm. Acts as an adapter that uses the DDX39B/UAP56-NFX1 pathway to ensure efficient mRNA export and delivering to the nuclear pore. Associates with spliced and unspliced mRNAs simultaneously with ALYREF/THOC4.
	MCL	11	Blue	4	KPNA3	9606.ENSP00000261667	Importin subunit alpha-4; Functions in nuclear protein import as an adapter protein for nuclear receptor KPNB1. Binds specifically and directly to substrates containing either a simple or bipartite NLS motif. Docking of the importin/substrate complex to the nuclear pore complex (NPC) is mediated by KPNB1 through binding to nucleoporin FxFG repeats and the complex is subsequently translocated thro…
	MCL	11	Blue	4	NCBP3	9606.ENSP00000373657	Nuclear cap-binding protein subunit 3; Associates with NCBP1/CBP80 to form an alternative cap- binding complex (CBC) which plays a key role in mRNA export. NCBP3 serves as adapter protein linking the capped RNAs (m7GpppG-capped RNA) to NCBP1/CBP80. Unlike the conventional CBC with NCBP2 which binds both small nuclear RNA (snRNA) and messenger (mRNA) and is involved in their export from the nucleu…
	MCL	11	Blue	4	NUP93	9606.ENSP00000310668	Nuclear pore complex protein Nup93; Plays a role in the nuclear pore complex (NPC) assembly and/or maintenance. May anchor nucleoporins, but not NUP153 and TPR, to the NPC. During renal development, regulates podocyte migration and proliferation through SMAD4 signaling.
	MCL	12	Medium Slate Blue	3	PDLIM5	9606.ENSP00000480359	PDZ and LIM domain 5.
	MCL	12	Medium Slate Blue	3	SPECC1	9606.ENSP00000261503	Cytospin-B; Sperm antigen with calponin homology and coiled-coil domains 1.
	MCL	12	Medium Slate Blue	3	ZYX	9606.ENSP00000324422	Zyxin; Adhesion plaque protein. Binds alpha-actinin and the CRP protein. Important for targeting TES and ENA/VASP family members to focal adhesions and for the formation of actin-rich structures. May be a component of a signal transduction pathway that mediates adhesion- stimulated changes in gene expression (By similarity); Belongs to the zyxin/ajuba family.
	MCL	13	Medium Purple	2	ARHGDIB	9606.ENSP00000228945	Rho GDP-dissociation inhibitor 2; Regulates the GDP/GTP exchange reaction of the Rho proteins by inhibiting the dissociation of GDP from them, and the subsequent binding of GTP to them. Regulates reorganization of the actin cytoskeleton mediated by Rho family members.
	MCL	13	Medium Purple	2	GMFG	9606.ENSP00000472249	Glia maturation factor gamma.
	MCL	14	Medium Purple 2	2	DSTN	9606.ENSP00000246069	Destrin; Actin-depolymerizing protein. Severs actin filaments (F- actin) and binds to actin monomers (G-actin). Acts in a pH-independent manner.
	MCL	14	Medium Purple 2	2	TPM1	9606.ENSP00000351022	Tropomyosin alpha-1 chain; Binds to actin filaments in muscle and non-muscle cells. Plays a central role, in association with the troponin complex, in the calcium dependent regulation of vertebrate striated muscle contraction. Smooth muscle contraction is regulated by interaction with caldesmon. In non-muscle cells is implicated in stabilizing cytoskeleton actin filaments.
	MCL	15	Orchid 2	2	PLXNB2	9606.ENSP00000352288	Plexin-B2; Cell surface receptor for SEMA4C, SEMA4D and SEMA4G that plays an important role in cell-cell signaling (By similarity). Plays a role in glutamatergic synapse development and is required for SEMA4A- mediated excitatory synapse development (By similarity). Binding to class 4 semaphorins promotes downstream activation of RHOA and phosphorylation of ERBB2 at 'Tyr-1248' (By similarity). Re…
	MCL	15	Orchid 2	2	SEMA4D	9606.ENSP00000416523	Semaphorin-4D; Cell surface receptor for PLXNB1 and PLXNB2 that plays an important role in cell-cell signaling. Regulates GABAergic synapse development (By similarity). Promotes the development of inhibitory synapses in a PLXNB1-dependent manner (By similarity). Modulates the complexity and arborization of developing neurites in hippocampal neurons by activating PLXNB1 and interaction with PLXNB1…
	MCL	16	Purple	2	NDUFAF4	9606.ENSP00000358272	NADH dehydrogenase [ubiquinone] 1 alpha subcomplex assembly factor 4; Involved in the assembly of mitochondrial NADH:ubiquinone oxidoreductase complex (complex I). May be involved in cell proliferation and survival of hormone-dependent tumor cells. May be a regulator of breast tumor cell invasion.
	MCL	16	Purple	2	NDUFC2	9606.ENSP00000281031	NADH dehydrogenase [ubiquinone] 1 subunit C2; Accessory subunit of the mitochondrial membrane respiratory chain NADH dehydrogenase (Complex I), that is believed not to be involved in catalysis. Complex I functions in the transfer of electrons from NADH to the respiratory chain. The immediate electron acceptor for the enzyme is believed to be ubiquinone.
	MCL	17	Orchid	2	SAMD9	9606.ENSP00000369292	Sterile alpha motif domain-containing protein 9; May play a role in the inflammatory response to tissue injury and the control of extra-osseous calcification, acting as a downstream target of TNF-alpha signaling. Involved in the regulation of EGR1, in coordination with RGL2. May be involved in endosome fusion.
	MCL	17	Orchid	2	TRIM22	9606.ENSP00000369299	E3 ubiquitin-protein ligase TRIM22; Interferon-induced antiviral protein involved in cell innate immunity. The antiviral activity could in part be mediated by TRIM22- dependent ubiquitination of viral proteins. Plays a role in restricting the replication of HIV-1, encephalomyocarditis virus (EMCV) and hepatitis B virus (HBV). Acts as a transcriptional repressor of HBV core promoter. May have E3 u…
	MCL	18	Hot Pink	2	SEPTIN5	9606.ENSP00000391311	Septin-5; Filament-forming cytoskeletal GTPase (By similarity). May play a role in cytokinesis (Potential). May play a role in platelet secretion (By similarity); Belongs to the TRAFAC class TrmE-Era-EngA-EngB-Septin-like GTPase superfamily. Septin GTPase family.
	MCL	18	Hot Pink	2	TANGO2	9606.ENSP00000403645	Transport and golgi organization 2 homolog.
	MCL	19	Pink	2	NUDT3	9606.ENSP00000476119	Diphosphoinositol polyphosphate phosphohydrolase 1; Cleaves a beta-phosphate from the diphosphate groups in PP- InsP5 (diphosphoinositol pentakisphosphate) and [PP]2-InsP4 (bisdiphosphoinositol tetrakisphosphate), suggesting that it may play a role in signal transduction. InsP6 (inositol hexakisphosphate) is not a substrate. Acts as a negative regulator of the ERK1/2 pathway. Also able to catalyz…
	MCL	19	Pink	2	NUDT5	9606.ENSP00000419628	ADP-sugar pyrophosphatase; Enzyme that can either act as an ADP-sugar pyrophosphatase in absence of diphosphate or catalyze the synthesis of ATP in presence of diphosphate. In absence of diphosphate, hydrolyzes with similar activities various modified nucleoside diphosphates such as ADP-ribose, ADP-mannose, ADP-glucose, 8-oxo-GDP and 8-oxo-dGDP. Can also hydrolyze other nucleotide sugars with low…

## Sheet: Supp Table S4
Supplementary Table S4
STRING functional network analysis selection of enriched GO terms and pathways where ≥ 25% of OGC (observed gene count) proteins were present comapred with the BCG (Backgound gene count).
Analysis of all differentially regulated proteins in Long COVID patients compared to healthy controls. Minimum 1.5 fold change and p≤0.05.
	Category	Term ID	Term description	OGC	BGC	Protein symbols
	GO Process	GO:0002477	Antigen processing and presentation of exogenous peptide antigen via MHC class Ib	2	4	HLA-E,B2M
	InterPro	IPR010579	MHC class I, alpha chain, C-terminal	2	4	HLA-E,HLA-B
	COMPARTMENTS	GOCC:0043384	pre-T cell receptor complex	2	5	CD4,LCK
	GO Process	GO:0042270	Protection from NKC mediated cytotoxicity	2	6	HLA-E,HLA-B
	Reactome	HSA-9706374	FLT3 signaling through SRC family kinases	2	6	SYK,LCK
	DISEASES	DOID:12894	Sjogrens syndrome	2	7	HLA-DRB1,IRF5
	Reactome	HSA-9637628	Modulation by Mtb of host immune system	2	7	TLR2,B2M
	COMPARTMENTS	GOCC:0042612	MHC class I protein complex	3	8	HLA-E,HLA-B,B2M
	DISEASES	DOID:3275	Thymoma	2	8	CD4,CD5
	GO Function	GO:0042609	CD4 receptor binding	2	8	HLA-DRB1,LCK

## Sheet: Supp Table S5
Supplementary Table S5
ME/CFS protein list filtered to select proteins with p-value ≤ 0.05 and FC 1.3 - Original data is in Sweetman 2020 (supplementary table 4).
GI Accession	Protein name	P-value	Fold-Change	Log10(Fold-Change)	Symbol
114842389	myosin-7B	0.024	5.63	0.75	MYH7B
4505023	proteasome assembly chaperone 1 isoform a	0.0024	3.57	0.55	PSMG1
28373194	proteasomal ubiquitin receptor ADRM1 precursor	0.0017	3.07	0.49	ADRM1
4502057	arachidonate 5-lipoxygenase isoform 1	0.01	3.06	0.49	ALOX5
4503165	cullin-3 isoform 1	0.0027	2.91	0.46	CUL3
44680136	D-beta-hydroxybutyrate dehydrogenase, mitochondrial precursor	0.0009	2.89	0.46	BDH1
169160905	PREDICTED: uncharacterized protein LOC128322	0.005	2.7	0.43	LOC128322
7019419	nucleolar GTP-binding protein 2	0.00069	2.63	0.42	GNL2
19923430	COMM domain-containing protein 5	0.0065	2.55	0.41	COMMD5
183396804	regulation of nuclear pre-mRNA domain-containing protein 2	0.004	2.52	0.4	RPRD2
147904340	WD repeat-containing protein 82	0.017	2.5	0.4	WDR82
48762926	periodic tryptophan protein 2 homolog	0.0038	2.49	0.4	PWP2
4826972	RNA-binding protein 8A	0.016	2.44	0.39	RBM8A
151101191	interferon-induced transmembrane protein 2	0.017	2.43	0.38	IFITM2
148233642	transmembrane protein C16orf54	0.042	2.34	0.37	C16orf54
7657116	glyceraldehyde-3-phosphate dehydrogenase, testis-specific	0.0081	2.31	0.36	GAPDHS
7657058	translation initiation factor eIF-2B subunit beta	0.011	2.31	0.36	EIF2B2
168229174	RNA-binding protein 27	0.02	2.3	0.36	RBM27
19923665	BRI3-binding protein precursor	0.033	2.27	0.36	BRI3BP
117938251	bcl-2-associated transcription factor 1 isoform 2	0.05	2.27	0.36	BCLAF1
5031981	26S proteasome non-ATPase regulatory subunit 14	0.0025	2.24	0.35	PSMD14
47132595	phosphate carrier protein, mitochondrial isoform b precursor	0.006	2.22	0.35	SLC25A3
94681038	phospholipase D4	0.047	2.22	0.35	PLD4
507834126	ADP-ribosylation factor-like protein 6-interacting protein 4 isoform 3	0.046	2.2	0.34	ARL6IP4
4506605	60S ribosomal protein L23	0.027	2.19	0.34	RPL23
22035672	thioredoxin reductase 2, mitochondrial precursor	0.014	2.18	0.34	TXNRD2
5454166	vesicle transport through interaction with t-SNAREs homolog 1B	0.00054	2.17	0.34	VTI1B
371874557	sorting nexin-12 isoform 1	0.017	2.17	0.34	SNX12
28178821	isocitrate dehydrogenase [NAD] subunit beta, mitochondrial isoform a precursor	0.042	2.17	0.34	IDH3B
5174409	CD2 antigen cytoplasmic tail-binding protein 2	0.039	2.16	0.33	CD2BP2
4502517	carbonic anhydrase 1	0.025	2.14	0.33	CA1
4885373	histone H1.1	0.0062	2.11	0.32	H1-1
14702171	DNA-directed RNA polymerase II subunit RPB3	0.016	2.11	0.32	POLR2C
193083197	ubiquitin-like domain-containing CTD phosphatase 1	0.032	2.1	0.32	UBLCP1
4885381	histone H1.5	0.011	2.08	0.32	H1-5
98986457	host cell factor 1	0.04	2.08	0.32	HCFC1
78000213	DNA methyltransferase 1-associated protein 1	0.046	2.05	0.31	DMAP1
315113895	biogenesis of lysosome-related organelles complex 1 subunit 1	0.03	2.04	0.31	BLOC1S1
4506923	SH2 domain-containing protein 1A isoform 1	0.004	2.01	0.3	SH2D1A
8923040	CDKN2A-interacting protein	0.03	2.01	0.3	CDKN2AIP
8923427	OCIA domain-containing protein 1 isoform 1	0.017	2	0.3	OCIAD1
115334675	protein FAM105B	0.039	1.99	0.3	OTULIN
4885377	histone H1.3	0.0086	1.95	0.29	H1-3
21361619	toll-interacting protein	0.023	1.95	0.29	TOLLIP
188219591	nucleolysin TIA-1 isoform p40 isoform 2	0.005	1.94	0.29	TIA1
6466466	ran-binding protein 3 isoform RANBP3-d	0.027	1.94	0.29	RANBP3
115270970	chloride channel CLIC-like protein 1 isoform 1 precursor	0.00016	1.93	0.28	CLCC1
410170253	PREDICTED: HLA class II histocompatibility antigen, DQ beta 1 chain-like	0.026	1.93	0.29	HLA-DQB1
313569822	RPL17-C18orf32 protein isoform 1	0.049	1.93	0.29	RPL17-C18orf32
6912388	grancalcin	0.00077	1.92	0.28	GCA
4502205	ADP-ribosylation factor 4	0.0059	1.92	0.28	ARF4
24371248	FUN14 domain-containing protein 2	0.00023	1.91	0.28	FUNDC2
7706667	trafficking protein particle complex subunit 4	0.048	1.91	0.28	TRAPPC4
4885375	histone H1.2	0.0068	1.9	0.28	H1-2
225543288	SUMO-activating enzyme subunit 1 isoform c	0.0053	1.88	0.27	SAE1
262118328	leukocyte-specific transcript 1 protein isoform 4	0.029	1.88	0.27	LST1
7305303	nck-associated protein 1 isoform 1	0.034	1.87	0.27	NCKAP1
13129110	methylosome protein 50	0.0021	1.86	0.27	WDR77
22538467	proteasome subunit beta type-4	0.00016	1.85	0.27	PSMB4
4885379	histone H1.4	0.008	1.85	0.27	H1-4
13904866	60S ribosomal protein L28 isoform 2	0.016	1.85	0.27	RPL28
41281564	WD repeat-containing protein 37	1.63e-05	1.84	0.26	WDR37
134133265	FYVE, RhoGEF and PH domain-containing protein 3	0.013	1.83	0.26	FGD3
289577109	ADP-ribosylation factor-binding protein GGA3 isoform 1	0.031	1.83	0.26	GGA3
7705558	inositol-3-phosphate synthase 1 isoform 1	0.0025	1.82	0.26	ISYNA1
4758700	MAP kinase-activated protein kinase 3	0.0062	1.82	0.26	MAPKAPK3
4506643	60S ribosomal protein L37a	0.0066	1.82	0.26	RPL37A
23397666	paired amphipathic helix protein Sin3a	0.016	1.82	0.26	SIN3A
4758442	glia maturation factor beta	0.022	1.82	0.26	GMFB
10835240	high mobility group nucleosome-binding domain-containing protein 4	0.011	1.81	0.26	HMGN4
6005721	erlin-2 isoform 1	0.043	1.81	0.26	ERLIN2
4758862	eukaryotic translation elongation factor 1 epsilon-1 isoform 1	0.0098	1.8	0.25	EEF1E1
31982936	sphingosine-1-phosphate lyase 1	0.03	1.8	0.26	SGPL1
4557581	fatty acid-binding protein, epidermal	0.035	1.8	0.26	FABP5
56243522	syntenin-1 isoform 1	0.0094	1.79	0.25	SDCBP
330340389	up-regulated during skeletal muscle growth protein 5	0.014	1.79	0.25	ATP5MK
259155315	mitochondrial 2-oxoglutarate/malate carrier protein isoform 2	0.0042	1.78	0.25	SLC25A11
194328699	ribosomal RNA small subunit methyltransferase NEP1	0.014	1.78	0.25	EMG1
50345991	ATP synthase subunit delta, mitochondrial precursor	0.017	1.78	0.25	ATP5F1D
154813199	poly [ADP-ribose] polymerase 14	0.018	1.78	0.25	PARP14
40789233	ubiquinone biosynthesis protein COQ9, mitochondrial precursor	0.02	1.77	0.25	COQ9
13027602	DDRGK domain-containing protein 1 precursor	0.044	1.77	0.25	DDRGK1
4506741	40S ribosomal protein S7	0.0076	1.76	0.24	RPS7
87240000	methylenetetrahydrofolate reductase	0.011	1.76	0.25	MTHFR
10092657	NADH dehydrogenase [ubiquinone] 1 alpha subcomplex subunit 12 isoform a	0.02	1.76	0.24	NDUFA12
5031741	dnaJ homolog subfamily A member 2	0.049	1.76	0.24	DNAJA2
7706322	UPF0568 protein C14orf166	0.047	1.75	0.24	RTRAF
83641876	probable serine carboxypeptidase CPVL precursor	0.025	1.73	0.24	CPVL
51599156	chromodomain-helicase-DNA-binding protein 4	0.045	1.73	0.24	CHD4
4758440	glia maturation factor gamma	0.02	1.72	0.24	GMFG
56682964	legumain preproprotein	0.029	1.72	0.24	LGMN
300360515	actin-related protein 2/3 complex subunit 1A isoform 2	0.012	1.71	0.23	ARPC1A
199559805	phostensin	0.024	1.71	0.23	PPP1R18
27262630	nuclear autoantigenic sperm protein isoform 3	0.025	1.71	0.23	NASP
150378533	ubiquitin carboxyl-terminal hydrolase 7	0.035	1.71	0.23	USP7
15487670	nuclear RNA export factor 1 isoform 1	0.0052	1.7	0.23	NXF1
5901896	ATP synthase subunit epsilon, mitochondrial	0.0079	1.7	0.23	ATP5F1E
4504445	heterogeneous nuclear ribonucleoprotein A1 isoform a	0.031	1.7	0.23	HNRNPA1
15431290	60S ribosomal protein L11 isoform 1	0.048	1.7	0.23	RPL11
7705431	translation machinery-associated protein 7	0.019	1.69	0.23	TMA7
4505939	DNA-directed RNA polymerase II subunit RPB1	0.023	1.68	0.22	POLR2A
4506205	proteasome subunit beta type-9 proprotein	0.045	1.68	0.23	PSMB9
5453722	acyl-protein thioesterase 1	0.0038	1.67	0.22	LYPLA1
288557345	MOB kinase activator 2 isoform 1	0.024	1.67	0.22	MOB2
148727341	serine-threonine kinase receptor-associated protein	0.0007	1.66	0.22	STRAP
29826294	Golgi reassembly-stacking protein 2 isoform 1	0.021	1.66	0.22	GORASP2
68800430	HCLS1-binding protein 3	0.031	1.66	0.22	HS1BP3
384551649	proto-oncogene vav isoform 3	0.00097	1.65	0.22	VAV1
5032087	splicing factor 3A subunit 1 isoform 1	0.0081	1.65	0.22	SF3A1
4557493	cleavage stimulation factor subunit 2	0.011	1.65	0.22	CSTF2
112789550	poly [ADP-ribose] polymerase 4	0.015	1.65	0.22	PARP4
4759300	vesicle-associated membrane protein 3	0.0027	1.64	0.21	VAMP3
148539872	acetyl-CoA acetyltransferase, cytosolic	0.0034	1.64	0.21	ACAT2
25777612	26S proteasome non-ATPase regulatory subunit 3	0.0045	1.64	0.22	PSMD3
23238222	COP9 signalosome complex subunit 3 isoform 1	0.0077	1.64	0.21	COPS3
365733590	CD48 antigen isoform 2 precursor	0.008	1.64	0.22	CD48
209862760	NADH dehydrogenase [ubiquinone] 1 beta subcomplex subunit 11, mitochondrial isoform 2	0.016	1.64	0.21	NDUFB11
324711029	arachidonate 5-lipoxygenase-activating protein isoform 2	0.027	1.64	0.21	ALOX5AP
14150147	protein syndesmos isoform 1	0.04	1.64	0.21	NUDT16L1
5803165	protein transport protein Sec61 subunit beta	0.011	1.63	0.21	SEC61B
153251272	calcineurin-like phosphoesterase domain-containing protein 1 isoform b	0.011	1.63	0.21	CPPED1
17402900	far upstream element-binding protein 1	0.035	1.63	0.21	FUBP1
27436901	39S ribosomal protein L12, mitochondrial	0.038	1.63	0.21	MRPL12
5453676	granzyme A precursor	0.045	1.63	0.21	GZMA
25014109	selenoprotein H	0.013	1.62	0.21	SELENOH
4506613	60S ribosomal protein L22 proprotein	0.028	1.62	0.21	RPL22
42734503	caprin-1 isoform 2	0.028	1.62	0.21	CAPRIN1
95147555	microtubule-associated protein 1A	0.04	1.62	0.21	MAP1A
7657381	pre-mRNA-processing factor 19	0.041	1.62	0.21	PRPF19
4505181	microsomal glutathione S-transferase 2 isoform 1 precursor	0.049	1.62	0.21	MGST2
23821044	E3 ubiquitin-protein ligase ZNRF2	0.00058	1.61	0.21	ZNRF2
4557743	pyrin isoform 1	0.014	1.61	0.21	MEFV
212286179	gamma-parvin	0.027	1.61	0.21	PARVG
94536842	ribose-5-phosphate isomerase	0.028	1.61	0.21	RPIA
116875826	HD domain-containing protein 2	0.03	1.61	0.21	HDDC2
91718899	mitogen-activated protein kinase 3 isoform 1	0.037	1.61	0.21	MAPK3
4505361	NADH dehydrogenase [ubiquinone] 1 beta subcomplex subunit 3	0.00034	1.6	0.2	NDUFB3
61743954	neuroblast differentiation-associated protein AHNAK isoform 1	0.011	1.6	0.21	AHNAK
154800489	erlin-1	0.03	1.6	0.2	ERLIN1
62420888	dipeptidyl peptidase 2 preproprotein	0.011	1.59	0.2	DPP7
10835063	nucleophosmin isoform 1	0.029	1.59	0.2	NPM1
145580600	schlafen family member 5	0.044	1.59	0.2	SLFN5
89903012	cell division control protein 42 homolog isoform 1 precursor	0.048	1.59	0.2	CDC42
4826964	UV excision repair protein RAD23 homolog A isoform 1	0.0018	1.58	0.2	RAD23A
325651836	SWI/SNF-related matrix-associated actin-dependent regulator of chromatin subfamily A member 5	0.005	1.58	0.2	SMARCA5
14249348	thioredoxin domain-containing protein 17	0.0065	1.58	0.2	TXNDC17
4758772	NADH dehydrogenase [ubiquinone] 1 alpha subcomplex subunit 3	0.015	1.58	0.2	NDUFA3
4758384	peptidyl-prolyl cis-trans isomerase FKBP5 isoform 1	0.024	1.58	0.2	FKBP5
5453539	multifunctional protein ADE2 isoform 2	0.045	1.58	0.2	PAICS
206725526	signal-induced proliferation-associated protein 1	0.0087	1.57	0.2	SIPA1
25777615	26S proteasome non-ATPase regulatory subunit 7	0.041	1.57	0.19	PSMD7
7661844	coiled-coil domain-containing protein 22	0.00099	1.56	0.19	CCDC22
20149322	acylphosphatase-2	0.004	1.56	0.19	ACYP2
23308697	signal recognition particle receptor subunit alpha isoform 1	0.0097	1.56	0.19	SRPRA
207452735	epiplakin	0.016	1.56	0.19	EPPK1
71979937	leukosialin precursor	0.017	1.56	0.19	SPN
315139026	serine/threonine-protein kinase TAO1 isoform 2	0.033	1.56	0.19	TAOK1
30795227	D-tyrosyl-tRNA(Tyr) deacylase 1	0.044	1.56	0.19	DTD1
4506195	proteasome subunit beta type-2 isoform 1	0.0013	1.55	0.19	PSMB2
4507793	ubiquitin-conjugating enzyme E2 N	0.003	1.55	0.19	UBE2N
20544151	chromobox protein homolog 3	0.0083	1.55	0.19	CBX3
4506411	ran GTPase-activating protein 1	0.015	1.55	0.19	RANGAP1
28872738	39S ribosomal protein L43, mitochondrial isoform d	0.027	1.55	0.19	MRPL43
56676393	rho GDP-dissociation inhibitor 2	0.00038	1.54	0.19	ARHGDIB
4506133	phosphoribosyl pyrophosphate synthase-associated protein 2 isoform 1	0.00059	1.54	0.19	PRPSAP2
167614488	TBC1 domain family member 10B	0.011	1.54	0.19	TBC1D10B
19913412	major vault protein	0.011	1.54	0.19	MVP
5031887	lipoma-preferred partner isoform a	0.017	1.54	0.19	LPP
13027378	glucosamine-6-phosphate isomerase 1	0.025	1.54	0.19	GNPDA1
41393551	glutamine-dependent NAD(+) synthetase	0.014	1.53	0.18	NADSYN1
25282407	interferon regulatory factor 9	2.95e-05	1.52	0.18	IRF9
7706708	testis-expressed sequence 264 protein isoform 1 precursor	0.0083	1.52	0.18	TEX264
11055992	retinoid-inducible serine carboxypeptidase precursor	0.016	1.52	0.18	SCPEP1
11641247	Golgi-associated plant pathogenesis-related protein 1	0.03	1.52	0.18	GLIPR2
11342670	azurocidin preproprotein	0.032	1.52	0.18	AZU1
269847422	major facilitator superfamily domain-containing protein 1 isoform 2	0.036	1.52	0.18	MFSD1
4503475	elongation factor 1-alpha 2	0.048	1.52	0.18	EEF1A2
4758302	enhancer of rudimentary homolog	0.01	1.51	0.18	ERH
186972143	tripeptidyl-peptidase 2	0.013	1.51	0.18	TPP2
4507231	single-stranded DNA-binding protein, mitochondrial precursor	0.019	1.51	0.18	SSBP1
4506707	40S ribosomal protein S25	0.021	1.51	0.18	RPS25
388454220	CCR4-NOT transcription complex subunit 1 isoform c	0.023	1.51	0.18	CNOT1
187608516	arf-GAP with coiled-coil, ANK repeat and PH domain-containing protein 2	0.026	1.51	0.18	ACAP2
8393009	vacuolar protein sorting-associated protein 51 homolog	0.037	1.51	0.18	VPS51
5453954	serine/threonine-protein phosphatase 2A 56 kDa regulatory subunit delta isoform isoform 1	0.0016	1.5	0.18	PPP2R5D
145275202	isoaspartyl peptidase/L-asparaginase	0.0027	1.5	0.18	ASRGL1
23110944	proteasome subunit alpha type-6	0.012	1.5	0.18	PSMA6
7661936	scaffold attachment factor B2	0.014	1.5	0.18	SAFB2
21396480	RNA-binding protein Raly isoform 2	0.022	1.5	0.18	RALY
24797076	HLA class II histocompatibility antigen, DP beta 1 chain precursor	0.044	1.5	0.18	HLA-DPB1
112293277	dnaJ homolog subfamily C member 8	0.046	1.5	0.17	DNAJC8
7706663	COMM domain-containing protein 10	0.0034	1.49	0.17	COMMD10
4885165	cystatin-A	0.0048	1.49	0.17	CSTA
13699256	nuclear inhibitor of protein phosphatase 1 isoform alpha	0.0084	1.49	0.17	PPP1R8
4557233	short-chain specific acyl-CoA dehydrogenase, mitochondrial precursor	0.02	1.49	0.17	ACADS
67514036	SH3 domain-containing kinase-binding protein 1 isoform b	0.023	1.49	0.17	SH3KBP1
5031877	lamin-B1 isoform 1	0.027	1.49	0.17	LMNB1
7706501	WW domain-binding protein 11	0.033	1.49	0.17	WBP11
21361565	ATP synthase subunit b, mitochondrial precursor	0.035	1.49	0.17	ATP5PB
6005757	FACT complex subunit SPT16	0.025	1.48	0.17	SUPT16H
54114974	guanine nucleotide-binding protein G(I)/G(S)/G(O) subunit gamma-2 precursor	0.041	1.48	0.17	GNG2
21704263	protein max isoform b	0.046	1.48	0.17	MAX
151108473	mitochondrial fission 1 protein	0.047	1.48	0.17	FIS1
70780353	ankyrin-1 isoform 4	0.049	1.48	0.17	ANK1
313569797	arylsulfatase A isoform a precursor	0.0036	1.47	0.17	ARSA
4505591	peroxiredoxin-1	0.0053	1.47	0.17	PRDX1
67191208	polyubiquitin-C	0.0089	1.47	0.17	UBC
61175258	cytochrome c oxidase assembly factor 6 homolog isoform 1	0.028	1.47	0.17	COA6
116805340	glycine--tRNA ligase precursor	0.037	1.47	0.17	GARS1
40548322	rho GTPase-activating protein 27 isoform a	0.039	1.47	0.17	ARHGAP27
24497451	nuclear pore complex protein Nup50 isoform b	0.042	1.47	0.17	NUP50
224591399	UPF0688 protein C1orf174	0.043	1.47	0.17	C1orf174
217272894	116 kDa U5 small nuclear ribonucleoprotein component isoform b	0.043	1.47	0.17	EFTUD2
13489085	ubiquitin-conjugating enzyme E2 G1	0.049	1.47	0.17	UBE2G1
4503513	eukaryotic translation initiation factor 3 subunit I	0.00077	1.46	0.16	EIF3I
193083110	poly(rC)-binding protein 2 isoform e	0.012	1.46	0.17	PCBP2
7705773	endophilin-B1 isoform 1	0.014	1.46	0.17	SH3GLB1
14591909	60S ribosomal protein L5	0.017	1.46	0.16	RPL5
6678271	TAR DNA-binding protein 43	0.03	1.46	0.16	TARDBP
4885287	guanine nucleotide-binding protein G(I)/G(S)/G(O) subunit gamma-5 precursor	0.033	1.46	0.17	GNG5
38679892	peptidyl-prolyl cis-trans isomerase NIMA-interacting 4 isoform 1	0.04	1.46	0.17	PIN4
296939604	serine/threonine-protein kinase WNK1 isoform 2	0.047	1.46	0.16	WNK1
20357529	guanine nucleotide-binding protein G(I)/G(S)/G(T) subunit beta-2	0.008	1.45	0.16	GNB2
5031635	cofilin-1	0.0088	1.45	0.16	CFL1
29826321	alpha-adducin isoform b	0.036	1.45	0.16	ADD1
28195394	histone H2A type 2-B	0.049	1.45	0.16	H2AC21
24430132	WW domain-binding protein 2	0.021	1.44	0.16	WBP2
116875844	phosphopantothenate--cysteine ligase isoform a	0.028	1.44	0.16	PPCS
7706339	peptidyl-prolyl cis-trans isomerase-like 1	0.048	1.44	0.16	PPIL1
264681563	xaa-Pro aminopeptidase 1 isoform 1	0.0012	1.43	0.16	XPNPEP1
5730041	suppressor of G2 allele of SKP1 homolog isoform SGT1A	0.0058	1.43	0.16	SUGT1
194097354	eukaryotic peptide chain release factor GTP-binding subunit ERF3A isoform 2	0.038	1.42	0.15	GSPT1
5031707	leucine-rich repeat-containing protein 32 precursor	0.042	1.42	0.15	LRRC32
4506695	40S ribosomal protein S19	0.043	1.42	0.15	RPS19
217035154	capZ-interacting protein	0.049	1.42	0.15	RCSD1
54792069	small ubiquitin-related modifier 2 isoform a precursor	0.0027	1.41	0.15	SUMO2
39725636	transmembrane emp24 domain-containing protein 9 precursor	0.0059	1.41	0.15	TMED9
449083351	protein transport protein Sec16A isoform 2	0.027	1.41	0.15	SEC16A
4507143	sorting nexin-3 isoform a	0.00066	1.4	0.15	SNX3
18765694	dipeptidyl peptidase 4	0.0064	1.4	0.15	DPP4
4505773	prohibitin	0.0079	1.4	0.15	PHB1
38524622	formin-binding protein 1	0.0093	1.4	0.15	FNBP1
374253794	B-cell receptor-associated protein 31 isoform b	0.012	1.4	0.14	BCAP31
5729980	phosphomevalonate kinase	0.021	1.4	0.15	PMVK
285002233	glycerol-3-phosphate dehydrogenase, mitochondrial precursor	0.021	1.4	0.15	GPD2
4504327	trifunctional enzyme subunit beta, mitochondrial precursor	0.034	1.4	0.15	HADHB
32129199	SAP domain-containing ribonucleoprotein	0.036	1.4	0.15	SARNP
4502049	aldose reductase	0.021	1.39	0.14	AKR1B1
41393614	ras-related protein Rab-5C isoform a	0.041	1.39	0.14	RAB5C
222352151	poly(rC)-binding protein 1	0.046	1.39	0.14	PCBP1
7661920	eukaryotic initiation factor 4A-III	0.047	1.39	0.14	EIF4A3
7657532	protein S100-A6	0.0021	1.38	0.14	S100A6
48255966	UTP--glucose-1-phosphate uridylyltransferase isoform a	0.01	1.38	0.14	UGP2
27436946	lamin isoform A	0.014	1.38	0.14	LMNA
4506191	proteasome subunit beta type-10 precursor	0.025	1.38	0.14	PSMB10
63055049	phosphoglucomutase-2	0.0022	1.37	0.14	PGM2
4506027	serine/threonine-protein phosphatase 4 catalytic subunit	0.049	1.37	0.14	PPP4C
499589768	neutral alpha-glucosidase AB isoform 6	0.0033	1.36	0.14	GANAB
88900491	neutral alpha-glucosidase AB isoform 3 precursor	0.0052	1.36	0.13	GANAB
32189392	peroxiredoxin-2	0.022	1.36	0.13	PRDX2
4501867	aconitate hydratase, mitochondrial precursor	0.025	1.36	0.13	ACO2
124244088	BRO1 domain-containing protein BROX	0.037	1.36	0.13	BROX
154146191	heat shock protein HSP 90-alpha isoform 2	0.041	1.36	0.13	HSP90AA1
5031873	protein ERGIC-53 precursor	0.046	1.36	0.13	LMAN1
4507909	wiskott-Aldrich syndrome protein	0.047	1.36	0.13	WAS
109134349	coatomer subunit gamma-2	0.0045	1.35	0.13	COPG2
4758032	coatomer subunit beta'	0.011	1.35	0.13	COPB2
259013553	2-oxoglutarate dehydrogenase, mitochondrial isoform 3 precursor	0.025	1.35	0.13	OGDH
11321585	guanine nucleotide-binding protein G(I)/G(S)/G(T) subunit beta-1	0.026	1.35	0.13	GNB1
47933341	phosphotriesterase-related protein isoform 1	0.038	1.35	0.13	PTER
14702162	CAP-Gly domain-containing linker protein 2 isoform 2	0.039	1.35	0.13	CLIP2
28173554	histone H2B type 3-B	0.048	1.35	0.13	H2BC26
38202214	protein transport protein Sec23A	0.034	1.34	0.13	SEC23A
4507555	thymopoietin isoform alpha	0.038	1.34	0.13	TMPO
47271443	serine/arginine-rich splicing factor 2	0.034	1.33	0.12	SRSF2
347659028	glutamine--fructose-6-phosphate aminotransferase [isomerizing] 1 isoform 1	0.044	1.33	0.12	GFPT1
71361682	nuclear mitotic apparatus protein 1	0.01	1.32	0.12	NUMA1
4505317	protein phosphatase 1 regulatory subunit 12A isoform a	0.024	1.32	0.12	PPP1R12A
304434690	serine/threonine-protein phosphatase 6 regulatory ankyrin repeat subunit B isoform A	0.025	1.32	0.12	ANKRD44
345842414	serine/threonine-protein phosphatase 2B catalytic subunit gamma isoform isoform 3	0.043	1.32	0.12	PPP3CC
13124873	core-binding factor subunit beta isoform 2	0.049	1.32	0.12	CBFB
4557469	AP-2 complex subunit beta isoform b	0.007	1.31	0.12	AP2B1
4758256	eukaryotic translation initiation factor 2 subunit 1	0.015	1.31	0.12	EIF2S1
4757766	rho GTPase-activating protein 1	0.017	1.31	0.12	ARHGAP1
156564403	pyruvate dehydrogenase E1 component subunit beta, mitochondrial isoform 1 precursor	0.032	1.31	0.12	PDHB
24308201	adipocyte plasma membrane-associated protein	0.043	1.31	0.12	APMAP
38176151	protein lunapark	0.043	1.31	0.12	LNPK
4503499	eukaryotic translation initiation factor 1A, X-chromosomal	0.044	1.31	0.12	EIF1AX
4505893	proteolipid protein 2	0.014	1.3	0.11	PLP2
124494254	proliferation-associated protein 2G4	0.022	1.3	0.11	PA2G4
5803187	transaldolase	0.032	1.3	0.12	TALDO1
58197556	putative transferase CAF17, mitochondrial precursor	0.036	1.3	0.12	IBA57
17978477	vacuolar protein sorting-associated protein 11 homolog	0.041	1.3	0.11	VPS11
367460087	myosin-10 isoform 2	0.0051	0.75	-0.13	MYH10
116008188	myosin light chain kinase, smooth muscle isoform 2	0.0059	0.75	-0.13	MYLK
18375632	large proline-rich protein BAG6 isoform b	0.012	0.75	-0.13	BAG6
21070997	stromal interaction molecule 1 isoform 2 precursor	0.012	0.74	-0.13	STIM1
132626790	low density lipoprotein receptor adapter protein 1	0.039	0.74	-0.13	LDLRAP1
5031973	protein disulfide-isomerase A6 precursor	0.0012	0.73	-0.14	PDIA6
57013276	tubulin alpha-1B chain	0.0034	0.73	-0.14	TUBA1B
14389309	tubulin alpha-1C chain	0.0038	0.73	-0.13	TUBA1C
119372308	beta-galactosidase isoform a preproprotein	0.011	0.73	-0.14	GLB1
7657056	EH domain-containing protein 3	0.011	0.73	-0.14	EHD3
4758476	GRB2-related adapter protein 2	0.016	0.73	-0.14	GRAP2
148225659	endonuclease domain-containing 1 protein precursor	0.025	0.73	-0.14	ENDOD1
194018550	C-Maf-inducing protein isoform C-Mip	0.031	0.73	-0.14	CMIP
62420875	integrin-linked protein kinase isoform 1	0.035	0.73	-0.14	ILK
7382480	rho GTPase-activating protein 6 isoform 4	0.042	0.73	-0.14	ARHGAP6
17921989	tubulin alpha-4A chain isoform 1	0.0055	0.72	-0.14	TUBA4A
373432684	ubiquitin-conjugating enzyme E2 L3 isoform 4	0.0052	0.71	-0.15	UBE2L3
40317626	thrombospondin-1 precursor	0.015	0.71	-0.15	THBS1
238776833	THO complex subunit 4	0.022	0.71	-0.15	ALYREF
89191868	von Willebrand factor preproprotein	0.048	0.71	-0.15	VWF
4503843	AP-1 complex subunit gamma-like 2	0.049	0.71	-0.15	AP1G2
20986512	mitogen-activated protein kinase 14 isoform 2	0.00065	0.7	-0.15	MAPK14
4504007	glycerol kinase isoform b	0.047	0.7	-0.16	GK
17865802	vacuolar protein sorting-associated protein 4B	0.017	0.69	-0.16	VPS4B
45827771	enhancer of mRNA-decapping protein 4	0.023	0.69	-0.16	EDC4
96975097	ras-related protein Rab-6B	0.028	0.69	-0.16	RAB6B
309384267	oxidation resistance protein 1 isoform 4	0.037	0.69	-0.16	OXR1
313661428	serine/threonine-protein kinase Nek1 isoform 3	0.048	0.69	-0.16	NEK1
38373671	protein transport protein Sec24C	0.0081	0.68	-0.17	SEC24C
41281905	fermitin family homolog 3 long form	0.0081	0.68	-0.17	FERMT3
9910542	GTP-binding protein SAR1a	0.011	0.68	-0.17	SAR1A
16306548	serine--tRNA ligase, cytoplasmic	0.015	0.68	-0.17	SARS1
23510389	myotubularin-related protein 3 isoform b	0.018	0.68	-0.17	MTMR3
171460914	dynamin-1-like protein isoform 1	0.019	0.68	-0.17	DNM1L
13562114	tubulin beta-1 chain	0.026	0.68	-0.17	TUBB1
23943920	cytosolic phospholipase A2	0.034	0.68	-0.17	PLA2G4A
4557263	ADP-ribosylarginine hydrolase	0.013	0.67	-0.18	ADPRH
9845516	protein S100-A4	0.029	0.67	-0.18	S100A4
5031703	ras GTPase-activating protein-binding protein 1	0.04	0.67	-0.17	G3BP1
145309311	probable ubiquitin carboxyl-terminal hydrolase FAF-X isoform 4	0.0024	0.66	-0.18	USP9X
4758638	peroxiredoxin-6	0.0081	0.66	-0.18	PRDX6
4504193	transcription initiation factor IIB	0.029	0.66	-0.18	GTF2B
5902090	solute carrier family 2, facilitated glucose transporter member 3	0.04	0.66	-0.18	SLC2A3
13994151	PDZ and LIM domain protein 1	0.045	0.66	-0.18	PDLIM1
514052670	actin-related protein 2/3 complex subunit 3	0.0037	0.65	-0.19	ARPC3
4557797	nucleoside diphosphate kinase A isoform b	0.0057	0.65	-0.19	NME1
395394071	thiosulfate sulfurtransferase	0.0092	0.65	-0.19	TST
7706481	calcium-binding protein 39	0.016	0.65	-0.19	CAB39
4758874	transmembrane 9 superfamily member 2 precursor	0.018	0.65	-0.19	TM9SF2
124248539	axin interactor, dorsalization-associated protein	0.031	0.65	-0.18	AIDA
19923260	ras-related protein Rab-4A isoform 1	0.05	0.65	-0.18	RAB4A
66392203	NME1-NME2 protein	0.005	0.64	-0.19	NME1-NME2
18450371	receptor-type tyrosine-protein phosphatase alpha isoform 2 precursor	0.0076	0.64	-0.19	PTPRA
4506013	protein phosphatase 1 regulatory subunit 7	0.015	0.64	-0.19	PPP1R7
304555583	elongation factor 1-delta isoform 1	0.021	0.64	-0.19	EEF1D
73611906	phosphorylase b kinase regulatory subunit beta isoform b	0.046	0.64	-0.19	PHKB
9507215	tubulin alpha-8 chain isoform 1	0.0005	0.63	-0.2	TUBA8
311893365	calpain-1 catalytic subunit	0.0032	0.63	-0.2	CAPN1
24797067	HLA class I histocompatibility antigen, A-1 alpha chain precursor	0.0056	0.63	-0.2	HLA-A
7705827	GTP-binding protein SAR1b	0.0087	0.63	-0.2	SAR1B
38044290	zinc finger CCHC domain-containing protein 8	0.0099	0.63	-0.2	ZCCHC8
194239729	elongation factor 1-delta isoform 4	0.018	0.63	-0.2	EEF1D
5901908	butyrophilin subfamily 3 member A3 isoform a precursor	0.022	0.63	-0.2	BTN3A3
94721347	heparanase isoform 1 preproprotein	0.022	0.63	-0.2	HPSE
110815813	ankyrin repeat and FYVE domain-containing protein 1 isoform 1	0.023	0.63	-0.2	ANKFY1
4506773	protein S100-A9	0.032	0.63	-0.2	S100A9
372266173	ras-related protein Rab-34 isoform 7	0.045	0.63	-0.2	RAB34
21361418	ras-related protein Rab-30	0.045	0.63	-0.2	RAB30
50428938	ATPase ASNA1	0.045	0.63	-0.2	GET3
49574532	glycogen synthase kinase-3 alpha	0.048	0.63	-0.2	GSK3A
21264315	EH domain-containing protein 4	0.0074	0.62	-0.21	EHD4
88758615	integrin alpha-IIb preproprotein	0.01	0.62	-0.21	ITGA2B
53759148	retinoblastoma-binding protein 5 isoform 1	0.017	0.62	-0.21	RBBP5
70906439	fibrinogen gamma chain isoform gamma-B precursor	0.033	0.62	-0.21	FGG
29789060	C2 domain-containing protein 5	0.0027	0.61	-0.21	C2CD5
5453597	F-actin-capping protein subunit alpha-1	0.0045	0.61	-0.21	CAPZA1
17986001	major histocompatibility complex, class I, B precursor	0.0048	0.61	-0.21	HLA-B
4503015	copine-3	0.022	0.61	-0.21	CPNE3
296531406	ES1 protein homolog, mitochondrial isoform Ia precursor	0.03	0.61	-0.22	C21orf33
38093659	stimulator of interferon genes protein	0.036	0.61	-0.22	STING1
56181387	E3 ubiquitin-protein ligase CHIP	0.039	0.61	-0.21	STUB1
4826870	nucleobindin-2 precursor	0.043	0.61	-0.21	NUCB2
5453543	aldo-keto reductase family 1 member C1	0.044	0.61	-0.22	AKR1C1
194306629	endoplasmic reticulum aminopeptidase 2	0.0082	0.6	-0.22	ERAP2
344179098	ATP synthase mitochondrial F1 complex assembly factor 1 isoform 2 precursor	0.013	0.6	-0.22	ATPAF1
153791497	rootletin	0.013	0.6	-0.22	CROCC
164519136	endothelin-converting enzyme 1 isoform 3	0.026	0.6	-0.22	ECE1
157412280	set1/Ash2 histone methyltransferase complex subunit ASH2 isoform a	0.028	0.6	-0.22	ASH2L
38788353	ragulator complex protein LAMTOR5	0.032	0.6	-0.22	LAMTOR5
4826848	NADH dehydrogenase [ubiquinone] 1 alpha subcomplex subunit 5	0.04	0.6	-0.22	NDUFA5
28178832	isocitrate dehydrogenase [NADP], mitochondrial precursor	0.00014	0.59	-0.23	IDH2
11496885	PDZ and LIM domain protein 7 isoform 1	0.00041	0.59	-0.23	PDLIM7
86793036	complement receptor type 1 isoform F precursor	0.012	0.59	-0.23	CR1
74136552	LDLR chaperone MESD precursor	0.015	0.59	-0.23	MESD
27597059	dnaJ homolog subfamily C member 9	0.04	0.59	-0.23	DNAJC9
4502753	cyclin-dependent kinase 4 inhibitor D	0.044	0.59	-0.23	CDKN2D
21614544	protein S100-A8	0.049	0.59	-0.23	S100A8
4507729	tubulin beta-2A chain	0.00063	0.58	-0.23	TUBB2A
29788768	tubulin beta-2B chain	0.00063	0.58	-0.23	TUBB2B
4758762	asparagine--tRNA ligase, cytoplasmic	0.019	0.58	-0.24	NARS1
13904870	40S ribosomal protein S5	0.032	0.58	-0.24	RPS5
62912479	HLA class I histocompatibility antigen, alpha chain E precursor	0.0038	0.57	-0.24	HLA-E
7019569	vacuolar protein sorting-associated protein 4A	0.016	0.57	-0.25	VPS4A
12408677	prefoldin subunit 4	0.029	0.57	-0.25	PFDN4
19743823	integrin beta-1 isoform 1A precursor	0.046	0.57	-0.24	ITGB1
155030240	CCA tRNA nucleotidyltransferase 1, mitochondrial	0.048	0.57	-0.24	TRNT1
143770741	platelet glycoprotein VI isoform 1 precursor	0.00064	0.56	-0.25	GP6
66933005	calnexin precursor	0.0013	0.56	-0.25	CANX
12545406	ras GTPase-activating protein 1 isoform 2	0.0017	0.56	-0.25	RASA1
91208418	transcription elongation regulator 1 isoform 2	0.0061	0.56	-0.25	TCERG1
11128019	cytochrome c	0.013	0.56	-0.25	CYCS
83320070	gasdermin-D	0.021	0.56	-0.25	GSDMD
7706497	UMP-CMP kinase isoform a	0.00021	0.55	-0.26	CMPK1
8670546	cytohesin-2 isoform 1	0.0054	0.55	-0.26	CYTH2
108936958	DDB1- and CUL4-associated factor 7	0.0072	0.55	-0.26	DCAF7
189181666	beta-hexosaminidase subunit alpha preproprotein	0.009	0.55	-0.26	HEXA
94721250	vesicle-associated membrane protein-associated protein A isoform 1	0.0099	0.55	-0.26	VAPA
166795301	prenylcysteine oxidase 1 precursor	0.012	0.55	-0.26	PCYOX1
8923532	ceroid-lipofuscinosis neuronal protein 6	0.014	0.55	-0.26	CLN6
42490749	ATP-binding cassette sub-family B member 7, mitochondrial isoform 1	0.018	0.55	-0.26	ABCB7
7661744	basic leucine zipper and W2 domain-containing protein 2	0.047	0.55	-0.26	BZW2
14149916	src-like-adapter 2 isoform a	0.00056	0.54	-0.27	SLA2
4507785	SUMO-conjugating enzyme UBC9	0.012	0.54	-0.26	UBE2I
32699045	Parkinson disease 7 domain-containing protein 1 precursor	0.028	0.54	-0.27	GATD1
4759034	eukaryotic peptide chain release factor subunit 1	0.0011	0.53	-0.28	ETF1
83376130	elongation factor 1-beta	0.016	0.53	-0.28	EEF1B2
19923592	oxysterol-binding protein-related protein 11	0.019	0.53	-0.28	OSBPL11
4506029	serine/threonine-protein phosphatase 6 catalytic subunit isoform b	0.02	0.53	-0.27	PPP6C
27597085	tropomyosin alpha-1 chain isoform 5	0.044	0.53	-0.28	TPM1
125988409	protein Red	0.0065	0.51	-0.29	IK
51242941	lymphocyte antigen 6 complex locus protein G6f precursor	0.027	0.51	-0.29	LY6G6F
34101286	zinc finger RNA-binding protein	0.00059	0.5	-0.3	ZFR
4504073	platelet glycoprotein Ib beta chain precursor	0.0023	0.5	-0.3	GP1BB
17149834	sortilin isoform 1 preproprotein	0.0073	0.5	-0.3	SORT1
190684694	ubiquitin carboxyl-terminal hydrolase 8	0.0098	0.5	-0.3	USP8
4557431	T-cell surface glycoprotein CD3 zeta chain isoform 2 precursor	0.012	0.5	-0.31	CD247
115527097	serine/threonine-protein kinase MRCK beta	0.031	0.5	-0.3	CDC42BPB
67763816	guanylate cyclase soluble subunit alpha-3 isoform A	0.033	0.5	-0.3	GUCY1A1
7706495	dnaJ homolog subfamily B member 11 precursor	3.79e-05	0.49	-0.31	DNAJB11
66346698	alpha-N-acetylglucosaminidase precursor	0.015	0.49	-0.31	NAGLU
4758460	platelet glycoprotein V precursor	0.017	0.49	-0.31	GP5
11386157	cytidine deaminase	0.019	0.49	-0.31	CDA
4507129	small nuclear ribonucleoprotein E	0.02	0.49	-0.31	SNRPE
190014603	TBC1 domain family member 13	0.0041	0.48	-0.31	TBC1D13
82546879	GTP-binding protein 1	0.0048	0.48	-0.32	GTPBP1
298919181	nuclear receptor corepressor 1 isoform 3	0.013	0.48	-0.32	NCOR1
4505061	cation-dependent mannose-6-phosphate receptor isoform 1 precursor	0.028	0.48	-0.32	M6PR
47519616	tropomyosin beta chain isoform 2	0.031	0.48	-0.32	TPM2
4757774	ADP-ribosylation factor-like protein 3	0.00047	0.47	-0.32	ARL3
410173533	PREDICTED: uncharacterized protein LOC100996504	0.0048	0.47	-0.32	LOC100996504
93277074	ribonuclease P protein subunit p25	0.0073	0.47	-0.33	RPP25
4758152	mitochondrial import inner membrane translocase subunit Tim8 A isoform 1	0.012	0.47	-0.33	TIMM8A
256017247	phospholipase DDHD2 isoform 1	0.025	0.47	-0.33	DDHD2
4503363	dolichol-phosphate mannosyltransferase	0.0071	0.46	-0.33	DPM1
78000183	60S ribosomal protein L14	0.014	0.46	-0.34	RPL14
10863927	peptidyl-prolyl cis-trans isomerase A	0.00037	0.45	-0.35	PPIA
29826335	eukaryotic translation initiation factor 2 subunit 2	0.0026	0.45	-0.34	EIF2S2
4758964	cytohesin-1 isoform 1	0.01	0.45	-0.34	CYTH1
223468571	39S ribosomal protein L23, mitochondrial	0.012	0.45	-0.35	MRPL23
171460997	CD226 antigen precursor	0.017	0.45	-0.35	CD226
33946297	DBIRD complex subunit ZNF326 isoform 1	0.022	0.45	-0.34	ZNF326
4505733	platelet factor 4 precursor	0.039	0.45	-0.34	PF4
14149777	haloacid dehalogenase-like hydrolase domain-containing protein 2	0.00092	0.44	-0.36	HDHD2
4504351	hemoglobin subunit delta	0.0067	0.44	-0.36	HBD
56699465	protein-tyrosine sulfotransferase 2 precursor	0.025	0.44	-0.35	TPST2
50726979	low affinity immunoglobulin gamma Fc region receptor III-A isoform a precursor	0.0091	0.43	-0.37	FCGR3A
153082722	intercellular adhesion molecule 2 precursor	0.011	0.43	-0.37	ICAM2
38348436	carbonic anhydrase 13	0.015	0.43	-0.37	CA13
13775602	NAD-dependent protein deacetylase sirtuin-2 isoform 2	0.017	0.43	-0.37	SIRT2
5031977	nicotinamide phosphoribosyltransferase precursor	0.00046	0.41	-0.39	NAMPT
4504077	platelet glycoprotein IX precursor	0.0032	0.41	-0.39	GP9
116812620	protein FAM98C	0.024	0.41	-0.39	FAM98C
4557367	bleomycin hydrolase	0.0009	0.4	-0.4	BLMH
155030185	protein asunder homolog	0.031	0.4	-0.4	INTS13
4506085	mitogen-activated protein kinase 13	5.85e-05	0.39	-0.41	MAPK13
32171247	cyclin-Y isoform 1	0.011	0.39	-0.41	CCNY
5032193	TNF receptor-associated factor 1 isoform a	0.013	0.39	-0.41	TRAF1
4758756	nucleosome assembly protein 1-like 1	0.014	0.39	-0.41	NAP1L1
385298707	hippocalcin-like protein 1	0.02	0.39	-0.41	HPCAL1
5031987	peptidyl-prolyl cis-trans isomerase F, mitochondrial precursor	0.00046	0.38	-0.43	PPIF
4504035	GMP synthase [glutamine-hydrolyzing]	0.026	0.37	-0.44	GMPS
18034692	choline transporter-like protein 1	0.011	0.36	-0.45	SLC44A1
30181236	copine-2	0.0012	0.34	-0.47	CPNE2
157738645	plexin-A4 isoform 1 precursor	0.0039	0.34	-0.47	PLXNA4
19913385	protein G6b isoform G6b-G precursor	0.0017	0.3	-0.52	MPIG6B
5453906	CDP-diacylglycerol--inositol 3-phosphatidyltransferase	0.027	0.29	-0.53	CDIPT
11342676	cdc42-interacting protein 4	0.033	0.28	-0.56	TRIP10
8923541	UPF0587 protein C1orf123	0.00067	0.26	-0.58	CZIB
4507171	SPARC precursor	0.013	0.26	-0.59	SPARC
6715607	hemoglobin subunit gamma-2	0.00088	0.25	-0.6	HBG2
150378549	EH domain-binding protein 1-like protein 1	0.024	0.22	-0.66	EHBP1L1
450558	platelet-activating factor acetylhydrolase IB subunit beta isoform a	0.0075	0.2	-0.71	PAFAH1B2

## Sheet: Supp Table S6
Supplementary Table S6: Common enriched GO terms in the LC and ME/CFS datasets after STRING functional network analysis
LC data	GO term ID	Reactome term	observed.gene.count	background.gene.count	strength	false.discovery.rate	Proteins
Reactome	HSA-5663205	Infectious disease	31	917	0.61	6.86e-08	CD4,RIPK1,TLR2,MAN2A1,KPNA3,CSNK1A1,STAM2,NPM1,SNRPD1,NUP93,PSMF1,RPLP1,FGR,PSMB9,SYK,HLA-E,RBBP7,PSIP1,DYNC1I2,HLA-B,SNRPB,RPL10,POLR2H,RPL28,CHMP2A,AP2S1,TAF15,LCK,PTGES3,PLCG2,B2M
Reactome	HSA-1643685	Disease	38	1702	0.43	1.62e-05	CD4,RIPK1,TLR2,MAN2A1,KPNA3,CSNK1A1,STAM2,PMM2,H2AZ1,NPM1,SNRPD1,PRDX2,NUP93,PSMF1,RPLP1,NRAS,GCLM,FGR,PSMB9,SYK,HLA-E,RBBP7,PSIP1,DYNC1I2,MECP2,HLA-B,RAF1,SNRPB,RPL10,POLR2H,RPL28,CHMP2A,AP2S1,TAF15,LCK,PTGES3,PLCG2,B2M
Reactome	HSA-9679506	SARS-CoV Infections	17	411	0.7	6.37e-05	RIPK1,TLR2,MAN2A1,CSNK1A1,NPM1,SNRPD1,NUP93,SYK,HLA-E,RBBP7,HLA-B,SNRPB,CHMP2A,AP2S1,PTGES3,PLCG2,B2M
Reactome	HSA-168249	Innate Immune System	27	1041	0.5	6.81e-05	CD4,SERPINB10,RIPK1,TLR2,NDUFC2,RAB6A,PSMF1,PTGES2,DOK3,UBA3,MNDA,NRAS,FGR,ATP6V1G1,PSMB9,SYK,HLA-E,BCL2,MAPK9,HLA-B,RAF1,POLR2H,PAFAH1B2,GMFG,LCK,PLCG2,B2M
Reactome	HSA-8953854	Metabolism of RNA	21	705	0.56	0.00016	CSTF1,FYTTD1,LSM8,SNRPD1,PELP1,NUP93,PRPF31,HNRNPM,PSMF1,RPLP1,XAB2,BMS1,PSMB9,DHX16,PRKCA,SNRPB,RPL10,POLR2H,WDR36,RPL28,WDR61
Reactome	HSA-162906	HIV Infection	12	229	0.8	0.0002	CD4,NPM1,NUP93,PSMF1,PSMB9,PSIP1,POLR2H,CHMP2A,AP2S1,TAF15,LCK,B2M
Reactome	HSA-168256	Immune System	37	1979	0.36	0.00045	CD4,TIMP1,SERPINB10,RIPK1,TLR2,KPNA3,NDUFC2,NUP93,RAB6A,PSMF1,PTGES2,DOK3,HLA-DRB1,UBA3,MNDA,NRAS,FGR,ATP6V1G1,PSMB9,SYK,HLA-E,TRIM22,TRIP12,DYNC1I2,BCL2,MAPK9,HLA-B,RAF1,POLR2H,IRF5,PAFAH1B2,CD300LF,AP2S1,GMFG,LCK,PLCG2,B2M
Reactome	HSA-162909	Host Interactions of HIV factors	9	129	0.93	0.00046	CD4,NPM1,NUP93,PSMF1,PSMB9,PSIP1,AP2S1,LCK,B2M
Reactome	HSA-1280215	Cytokine Signaling in Immune system	19	706	0.51	0.0016	CD4,TIMP1,KPNA3,NUP93,PSMF1,HLA-DRB1,UBA3,NRAS,PSMB9,SYK,HLA-E,TRIM22,BCL2,MAPK9,HLA-B,IRF5,LCK,PLCG2,B2M
Reactome	HSA-72203	Processing of Capped Intron-Containing Pre-mRNA	11	281	0.68	0.0055	CSTF1,FYTTD1,LSM8,SNRPD1,NUP93,PRPF31,HNRNPM,XAB2,DHX16,SNRPB,POLR2H
Reactome	HSA-1280218	Adaptive Immune System	18	758	0.46	0.0107	CD4,TLR2,PSMF1,HLA-DRB1,UBA3,NRAS,PSMB9,SYK,HLA-E,TRIP12,DYNC1I2,HLA-B,RAF1,CD300LF,AP2S1,LCK,PLCG2,B2M
Reactome	HSA-1236974	ER-Phagosome pathway	6	89	0.91	0.0172	TLR2,PSMF1,PSMB9,HLA-E,HLA-B,B2M
Reactome	HSA-1236977	Endosomal/Vacuolar pathway	3	11	1.52	0.0209	HLA-E,HLA-B,B2M
Reactome	HSA-2262752	Cellular responses to stress	17	747	0.44	0.0209	H2AZ1,TPP1,PRDX2,NUP93,PSMF1,BAG5,RPLP1,GCLM,ATP6V1G1,PSMB9,RBBP7,DYNC1I2,MAPK9,RPL10,DNAJB11,RPL28,PTGES3
Reactome	HSA-5621481	C-type lectin receptors (CLRs)	7	138	0.79	0.0209	PSMF1,UBA3,NRAS,PSMB9,SYK,RAF1,PLCG2
Reactome	HSA-6798695	Neutrophil degranulation	13	476	0.52	0.0209	SERPINB10,TLR2,NDUFC2,RAB6A,PTGES2,DOK3,MNDA,NRAS,FGR,HLA-B,PAFAH1B2,GMFG,B2M
Reactome	HSA-9694516	SARS-CoV-2 Infection	10	294	0.62	0.0209	TLR2,MAN2A1,CSNK1A1,SNRPD1,NUP93,HLA-E,HLA-B,SNRPB,CHMP2A,B2M
Reactome	HSA-199991	Membrane Trafficking	15	626	0.46	0.0216	CD4,ARF3,RAB21,MAN2A1,STAM2,RAB6A,UBQLN2,RAB3GAP2,DYNC1I2,AAK1,VPS53,PPP6R1,PAFAH1B2,CHMP2A,AP2S1
Reactome	HSA-72163	mRNA Splicing - Major Pathway	8	203	0.68	0.0255	LSM8,SNRPD1,PRPF31,HNRNPM,XAB2,DHX16,SNRPB,POLR2H
Reactome	HSA-76002	Platelet activation, signaling and aggregation	9	260	0.62	0.0267	TIMP1,HRG,A2M,TOR4A,SYK,RAF1,PRKCA,LCK,PLCG2
Reactome	HSA-202430	Translocation of ZAP-70 to Immunological synapse	3	16	1.36	0.0307	CD4,HLA-DRB1,LCK
Reactome	HSA-109582	Hemostasis	14	607	0.45	0.0359	TIMP1,HRG,GUCY1A1,CD84,A2M,TOR4A,SERPINC1,NRAS,FGR,SYK,RAF1,PRKCA,LCK,PLCG2
ME data	GO term ID	Reactome term	observed.gene.count	background.gene.count	strength	false.discovery.rate	Proteins
Reactome	HSA-5663205	Infectious disease	53	917	0.52	1.05e-10	POLR2C,PSMD7,MEFV,GSK3A,ARPC3,CANX,VPS4A,TUBB2B,PSMA6,ARPC1A,MAPK3,CUL3,PSMD3,NCOR1,PSMB4,NPM1,UBE2N,TUBA8,HNRNPA1,RPL22,UBE2I,NCKAP1,CD247,FCGR3A,GTF2B,PSMB2,PSMB9,HLA-E,TUBB2A,PARP4,ITGB1,RPL14,HLA-A,SAR1B,PSMD14,HLA-B,SNRPE,RANGAP1,RPL37A,PARP14,PPIA,RPL23,GSDMD,RPS25,CHD4,RPL28,POLR2A,VAV1,RPS5,RPS7,RPL11,CDC42,STING1
Reactome	HSA-168249	Innate Immune System	53	1041	0.47	5.79e-09	SLC2A3,MAPK13,PSMD7,MEFV,ARPC3,AZU1,CAB39,PSMA6,ARPC1A,MAPK3,CAPZA1,PSMD3,PSMB4,FABP5,TOLLIP,UBE2N,FGG,PRDX6,VAPA,NCKAP1,CD247,CR1,FCGR3A,S100A8,S100A9,DPP7,PSMB2,ALOX5,PSMB9,CDA,HLA-E,CPPED1,NME2,LGMN,MVP,HLA-A,HPSE,PSMD14,GCA,MAPKAPK3,HLA-B,ICAM2,PPP2R5D,PPIA,SDCBP,CAPN1,GSDMD,PLD4,GMFG,VAV1,CPNE3,CDC42,STING1
Reactome	HSA-1280218	Adaptive Immune System	43	758	0.52	1.36e-08	VAMP3,PSMD7,STUB1,SEC61B,BTN3A3,CANX,TUBB2B,PSMA6,BLMH,CAPZA1,CUL3,PSMD3,PSMB4,UBE2N,ZNRF2,TUBA8,FGG,CD247,FCGR3A,S100A8,S100A9,SH2D1A,PSMB2,PSMB9,HLA-DQB1,TPP2,HLA-E,TUBB2A,LGMN,SIPA1,ITGB1,HLA-A,SAR1B,PSMD14,HLA-B,ERAP2,HLA-DPB1,ICAM2,PPP2R5D,PPIA,CD226,VAV1,CDC42
Reactome	HSA-1643685	Disease	70	1702	0.38	1.36e-08	POLR2C,PSMD7,MEFV,GSK3A,NAGLU,ARPC3,CANX,VPS4A,TUBB2B,PSMA6,ITGA2B,ARPC1A,MAPK3,CUL3,PSMD3,NCOR1,RPIA,PSMB4,NPM1,GP9,UBE2N,TUBA8,FGG,TPST2,HNRNPA1,RPL22,UBE2I,NCKAP1,CD247,FCGR3A,S100A8,S100A9,GTF2B,DPM1,PSMB2,PSMB9,HLA-E,TUBB2A,PARP4,SIN3A,ITGB1,RPL14,HLA-A,GP1BB,GP5,SAR1B,PSMD14,HLA-B,SNRPE,RANGAP1,ERLIN1,PPP2R5D,RPL37A,PARP14,PPIA,RPL23,ERLIN2,CAPN1,GSDMD,RPS25,CHD4,RPL28,HEXA,POLR2A,VAV1,RPS5…
Reactome	HSA-168256	Immune System	77	1979	0.35	1.36e-08	VAMP3,SLC2A3,MAPK13,PSMD7,STUB1,MEFV,SEC61B,ARPC3,AZU1,BTN3A3,CANX,CAB39,TUBB2B,PSMA6,BLMH,SLA2,ARPC1A,MAPK3,CAPZA1,CUL3,PSMD3,PSMB4,FABP5,TOLLIP,UBE2N,ZNRF2,TUBA8,FGG,PRDX6,VAPA,NCKAP1,CD247,CR1,FCGR3A,S100A8,S100A9,SH2D1A,DPP7,PSMB2,ALOX5,PSMB9,HLA-DQB1,CDA,TPP2,HLA-E,TUBB2A,CPPED1,NME2,LGMN,SIPA1,MVP,ITGB1,HLA-A,IRF9,HPSE,SAR1B,PSMD14,GCA,MAPKAPK3,HLA-B,ERAP2,HLA-DPB1,ICAM2,PPP2R5D,PPIA,SDCBP,…
Reactome	HSA-1236974	ER-Phagosome pathway	15	89	0.99	7.8e-08	VAMP3,PSMD7,SEC61B,PSMA6,PSMD3,PSMB4,FGG,S100A8,S100A9,PSMB2,PSMB9,HLA-E,HLA-A,PSMD14,HLA-B
Reactome	HSA-2262752	Cellular responses to stress	41	747	0.5	7.8e-08	PSMD7,GSK3A,H1-3,H1-1,LAMTOR5,TUBB2B,PSMA6,MAPK3,CAPZA1,CUL3,PSMD3,NCOR1,PSMB4,H1-4,CYCS,DNAJA2,SRPRA,H1-5,TUBA8,H1-2,PRDX6,RPL22,PSMB2,PSMB9,EIF2S2,TUBB2A,CDKN2D,SIN3A,RPL14,TXNRD2,PSMD14,MAPKAPK3,DNAJB11,RPL37A,RPL23,RPS25,FKBP5,RPL28,RPS5,RPS7,RPL11
Reactome	HSA-6798695	Neutrophil degranulation	30	476	0.56	6.44e-07	SLC2A3,PSMD7,AZU1,CAB39,PSMD3,FABP5,TOLLIP,PRDX6,VAPA,CR1,S100A8,S100A9,DPP7,ALOX5,CDA,CPPED1,NME2,MVP,HLA-A,HPSE,PSMD14,GCA,HLA-B,PPIA,SDCBP,CAPN1,GSDMD,GMFG,CPNE3,STING1
Reactome	HSA-8953854	Metabolism of RNA	36	705	0.47	2.57e-06	SF3A1,POLR2C,PSMD7,PRPF19,WDR77,TRNT1,PSMA6,RTRAF,DNAJC8,PSMD3,PSMB4,PWP2,TCERG1,RPP25,CNOT1,HNRNPA1,RPL22,ETF1,PSMB2,PSMB9,RPL14,PSMD14,CSTF2,IK,SNRPE,RPL37A,RPL23,RPS25,NXF1,RPL28,POLR2A,RBM8A,EMG1,RPS5,RPS7,RPL11
Reactome	HSA-109582	Hemostasis	28	607	0.43	0.00039	SPARC,TUBB2B,ITGA2B,MAPK3,CAPZA1,PF4,GUCY1A1,GP9,GP6,TUBA8,FGG,HBG2,LY6G6F,TUBB2A,SIN3A,ITGB1,GP1BB,GP5,TEX264,PPP2R5D,PPIA,VTI1B,VAV1,CD48,HBD,MPIG6B,CDC42,SPN
Reactome	HSA-162906	HIV Infection	16	229	0.61	0.00041	POLR2C,PSMD7,VPS4A,PSMA6,PSMD3,PSMB4,NPM1,CD247,GTF2B,PSMB2,PSMB9,HLA-A,PSMD14,RANGAP1,PPIA,POLR2A
Reactome	HSA-162909	Host Interactions of HIV factors	12	129	0.73	0.00043	PSMD7,PSMA6,PSMD3,PSMB4,NPM1,CD247,PSMB2,PSMB9,HLA-A,PSMD14,RANGAP1,PPIA
Reactome	HSA-9679506	SARS-CoV Infections	22	411	0.49	0.00043	GSK3A,CANX,CUL3,NPM1,UBE2N,HNRNPA1,UBE2I,HLA-E,PARP4,ITGB1,HLA-A,SAR1B,HLA-B,SNRPE,PARP14,PPIA,RPS25,CHD4,VAV1,RPS5,RPS7,STING1
Reactome	HSA-76002	Platelet activation, signaling and aggregation	16	260	0.55	0.00098	SPARC,ITGA2B,MAPK3,PF4,GP9,GP6,FGG,LY6G6F,GP1BB,GP5,TEX264,PPIA,VTI1B,VAV1,MPIG6B,CDC42
Reactome	HSA-1280215	Cytokine Signaling in Immune system	29	706	0.38	0.0011	PSMD7,CANX,PSMA6,SLA2,MAPK3,CAPZA1,PSMD3,PSMB4,TOLLIP,UBE2N,PSMB2,ALOX5,PSMB9,HLA-DQB1,HLA-E,ITGB1,HLA-A,IRF9,PSMD14,MAPKAPK3,HLA-B,HLA-DPB1,PPP2R5D,PPIA,CA1,GSDMD,VAV1,IFITM2,CDC42
Reactome	HSA-199991	Membrane Trafficking	26	626	0.38	0.0018	M6PR,VAMP3,ARPC3,VPS4A,SORT1,TUBB2B,ARPC1A,CAPZA1,COPS3,VPS51,ARF4,TRIP10,TUBA8,RAB4A,TBC1D13,TUBB2A,SAR1B,TBC1D10B,CYTH1,PPP6C,RAB30,TRAPPC4,GGA3,C2CD5,BLOC1S1,CYTH2
Reactome	HSA-9694516	SARS-CoV-2 Infection	15	294	0.47	0.0047	GSK3A,CANX,UBE2N,UBE2I,HLA-E,PARP4,HLA-A,SAR1B,HLA-B,SNRPE,PARP14,RPS25,RPS5,RPS7,STING1
Reactome	HSA-5621481	C-type lectin receptors (CLRs)	9	138	0.58	0.012	PSMD7,PSMA6,PSMD3,PSMB4,UBE2N,PSMB2,PSMB9,PSMD14,ICAM2
Reactome	HSA-1236977	Endosomal/Vacuolar pathway	3	11	1.2	0.0184	HLA-E,HLA-A,HLA-B
Reactome	HSA-72163	mRNA Splicing - Major Pathway	10	203	0.45	0.0382	SF3A1,POLR2C,PRPF19,DNAJC8,TCERG1,HNRNPA1,IK,SNRPE,POLR2A,RBM8A
Reactome	HSA-202430	Translocation of ZAP-70 to Immunological synapse	3	16	1.03	0.0394	CD247,HLA-DQB1,HLA-DPB1
Reactome	HSA-72203	Processing of Capped Intron-Containing Pre-mRNA	12	281	0.39	0.0449	SF3A1,POLR2C,PRPF19,DNAJC8,TCERG1,HNRNPA1,CSTF2,IK,SNRPE,NXF1,POLR2A,RBM8A
LC data	GO term ID	KEGG term	observed.gene.count	background.gene.count	strength	false.discovery.rate	Proteins
KEGG	hsa04650	Natural killer cell mediated cytotoxicity	8	120	0.91	0.0017	NRAS,SYK,HLA-E,HLA-B,RAF1,PRKCA,LCK,PLCG2
KEGG	hsa05169	Epstein-Barr virus infection	9	192	0.76	0.0035	RIPK1,TLR2,SYK,HLA-E,BCL2,MAPK9,HLA-B,PLCG2,B2M
KEGG	hsa04144	Endocytosis	8	241	0.61	0.0265	ARF3,STAM2,ASAP2,HLA-E,HLA-B,CHMP2A,AP2S1,WASHC2C
KEGG	hsa04612	Antigen processing and presentation	4	64	0.88	0.0317	CD4,HLA-E,HLA-B,B2M
KEGG	hsa05132	Salmonella infection	7	209	0.61	0.0317	RIPK1,TLR2,KPNA3,DYNC1I2,BCL2,MAPK9,RAF1
ME data	GO term ID	KEGG term	observed.gene.count	background.gene.count	strength	FDR	Proteins
KEGG	hsa04144	Endocytosis	16	241	0.58	0.00034	EHD4,ARPC3,VPS4A,ARPC1A,CAPZA1,ARF4,ACAP2,RAB4A,HLA-E,USP8,HLA-A,CYTH1,HLA-B,SNX12,CYTH2,CDC42
KEGG	hsa05169	Epstein-Barr virus infection	14	192	0.62	0.00042	MAPK13,PSMD7,PSMD3,CYCS,USP7,CD247,HLA-E,SIN3A,HLA-A,IRF9,PSMD14,HLA-B,HLA-DPB1,ADRM1
KEGG	hsa04650	Natural killer cell mediated cytotoxicity	10	120	0.68	0.002	MAPK3,CD247,FCGR3A,SH2D1A,HLA-E,HLA-A,HLA-B,ICAM2,VAV1,CD48
KEGG	hsa05132	Salmonella infection	12	209	0.52	0.0089	M6PR,MAPK13,ARPC3,ARPC1A,MAPK3,CYCS,NCKAP1,AHNAK,CYTH1,GSDMD,CYTH2,CDC42
KEGG	hsa04612	Antigen processing and presentation	6	64	0.73	0.0228	CANX,HLA-E,LGMN,HLA-A,HLA-B,HLA-DPB1

## Sheet: Supp Figure S1
Supplementary Figure S1.
Reactome and KEGG enriched pathways in LC and ME/CFS.
A comparison of the STRING functional network analysis highlighted functional GO terms that are enriched in the set of proteins found to be regulated in both the LC and ME/CFS patient groups (overlap in the venn diagrams).

## Sheet: Supp Table S7
Supplementary Table S7
Mitochondrial proteins identified in the ME/CFS data (Sweetman 2020) that were identified and follow a similar trend in the LC data
	Protein name	ME/CFS FC	ME/CFS p-value	LC FC	LC p-value
	Thiosulfate sulfurtransferase	0.65	0.0092	0.64	0.0104444
	Mitochondrial fission 1 protein	1.48	0.047	1.54	0.0247231
	Single-stranded DNA-binding protein	1.5	0.019	1.32	0.03564
	Aconitate hydratase	1.36	0.025	1.24	0.0428853
	Putative transferase CAF17	1.3	0.036	1.64	0.0731159
	Stimulator of interferon genes protein	0.61	0.036	0.7	0.0753929
	NADH dehydrogenase [ubiquinone] 1 beta subcomplex subunit 3	1.6	0.00034	1.22	0.129397
	2-oxoglutarate dehydrogenase	1.35	0.025	1.2	0.159171
	Choline transporter-like protein 1	0.36	0.011	0.77	0.186477
	Short-chain specific acyl-CoA dehydrogenase	1.49	0.02	1.37	0.186806
	Selenoprotein H	1.62	0.013	1.55	0.194845
	Poly [ADP-ribose] polymerase 4	1.65	0.015	1.13	0.20502
	Pyruvate dehydrogenase E1 component subunit beta	1.31	0.032	1.29	0.37088
	ATP synthase subunit b	1.49	0.035	1.18	0.400615
	Prohibitin	1.4	0.0079	1.18	0.435647
	Dynamin-1-like protein	0.68	0.019	0.88	0.524413
	Up-regulated during skeletal muscle growth protein 5	1.79	0.014	1.66	0.591772
